# Supplementary material for: N′-[(E)-4-Benz­yloxy-2-hy­droxy­benzyl­idene]-4-nitro­benzohydrazide di­methyl­formamide monosolvate
Source: Acta Crystallogr Sect E Struct Rep Online. 2013 Jun 26;69(Pt 7):o1160–1. doi: 10.1107/S1600536813017091 (PMC3770421; doi:10.1107/S1600536813017091)
Supplement: Supplementary file 1 [file e-69-o1160-sup1.cif]

##############################################################################
#                                                                            #
# This CIF contains the data in a paper accepted for publication in          #
# Acta Crystallographica Section E. It conforms to the requirements of       #
# Notes for Authors for Acta Crystallographica Section E, and has been       #
# peer reviewed under the auspices of the IUCr Commission on Journals.       #
#                                                                            #
# Full details of the Crystallographic Information File format               #
# are given in the paper "The Crystallographic Information File (CIF):       #
# a New Standard Archive File for Crystallography" by S. R. Hall, F. H.      #
# Allen and I. D. Brown [Acta Cryst. (1991), A47, 655-685].                  #
#                                                                            #
# The current version of the core CIF dictionary is obtainable from          #
# ftp://ftp.iucr.org/pub/cif_core.dic.                                       #
#                                                                            #
# Software is freely available for graphical display of the structure(s)     #
# in this CIF. For information consult the CIF software page                 #
# http://www.iucr.org/resources/cif/software.                                #
#                                                                            #
# This file may be used for bona fide research purposes within the           #
# scientific community so long as proper attribution is given to the journal # 
# article from which it was obtained.                                        #
#                                                                            #
##############################################################################
data_I
_audit_creation_method     SHELXL-97
_chemical_name_systematic
;\
<i>N</i>'-[(<i>E</i>)-4-Benzyloxy-2-hydroxybenzylidene]-4-nitrobenzohydrazide
dimethylformamide monosolvate
;
_chemical_name_common     ?
_chemical_formula_moiety     'C21 H17 N3 O5, C3 H7 N O'
_chemical_formula_sum     'C24 H24 N4 O6'
_chemical_formula_iupac     'C21 H17 N3 O5, C3 H7 N O'
_chemical_formula_weight     464.47
_chemical_melting_point     ?
_symmetry_cell_setting     monoclinic
_symmetry_space_group_name_H-M     'P 21/c'
_symmetry_space_group_name_Hall     '-P 2ybc'
loop_
    _symmetry_equiv_pos_as_xyz
    'x, y, z'
    '-x, y+1/2, -z+1/2'
    '-x, -y, -z'
    'x, -y-1/2, z-1/2'
_cell_length_a     10.0160(8)
_cell_length_b     22.661(2)
_cell_length_c     10.2611(11)
_cell_angle_alpha     90.00
_cell_angle_beta     101.392(5)
_cell_angle_gamma     90.00
_cell_volume     2283.1(4)
_cell_formula_units_Z     4
_cell_measurement_reflns_used     3347
_cell_measurement_theta_min     2.7065
_cell_measurement_theta_max     27.5515
_cell_measurement_temperature     296(2)
_exptl_crystal_description     block
_exptl_crystal_colour     yellow
_exptl_crystal_size_max     0.40
_exptl_crystal_size_mid     0.20
_exptl_crystal_size_min     0.20
_exptl_crystal_density_diffrn     1.351
_exptl_crystal_density_meas     ?
_exptl_crystal_density_method     'not measured'
_exptl_crystal_F_000     976
_exptl_absorpt_coefficient_mu     0.099
_exptl_absorpt_correction_type     multi-scan
_exptl_absorpt_process_details     '(SADABS; Bruker, 2004)'
_exptl_absorpt_correction_T_min     0.977
_exptl_absorpt_correction_T_max     0.9805
_exptl_special_details     ?
_diffrn_ambient_temperature     296(2)
_diffrn_radiation_type     MoK\a
_diffrn_radiation_wavelength     0.71073
_diffrn_radiation_source     'fine-focus sealed tube'
_diffrn_radiation_monochromator     graphite
_diffrn_measurement_device_type     'Bruker Kappa APEXII CCD'
_diffrn_measurement_method     '\w and \f scan'
_diffrn_reflns_number     16107
_diffrn_reflns_av_R_equivalents     0.0314
_diffrn_reflns_av_sigmaI/netI     0.0411
_diffrn_reflns_theta_min     1.80
_diffrn_reflns_theta_max     27.00
_diffrn_reflns_theta_full     27.00
_diffrn_measured_fraction_theta_max     0.986
_diffrn_measured_fraction_theta_full     0.986
_diffrn_reflns_limit_h_min     -12
_diffrn_reflns_limit_h_max     11
_diffrn_reflns_limit_k_min     -28
_diffrn_reflns_limit_k_max     28
_diffrn_reflns_limit_l_min     -13
_diffrn_reflns_limit_l_max     8
_diffrn_standards_number     8.33
_diffrn_standards_interval_count     0
_diffrn_standards_interval_time     ?
_diffrn_standards_decay_%     ?
_refine_special_details
;
Refinement of <i>F</i>^2^ against ALL reflections. The weighted <i>R</i>-factor
<i>wR</i> and goodness of fit <i>S</i> are based on <i>F</i>^2^, conventional
<i>R</i>-factors <i>R</i> are based on <i>F</i>, with <i>F</i> set to zero for
negative <i>F</i>^2^. The threshold expression of <i>F</i>^2^ >
\s(<i>F</i>^2^) is used only for calculating <i>R</i>-factors(gt) <i>etc</i>.
and is not relevant to the choice of reflections for refinement.
<i>R</i>-factors based on <i>F</i>^2^ are statistically about twice as large
as those based on <i>F</i>, and <i>R</i>- factors based on ALL data will be
even larger.
;
_reflns_number_total     4910
_reflns_number_gt     2901
_reflns_threshold_expression     I>2\s(I)
_refine_ls_structure_factor_coef     Fsqd
_refine_ls_matrix_type     full
_refine_ls_R_factor_all     0.0987
_refine_ls_R_factor_gt     0.0528
_refine_ls_wR_factor_gt     0.1368
_refine_ls_wR_factor_ref     0.1759
_refine_ls_goodness_of_fit_ref     1.038
_refine_ls_restrained_S_all     1.038
_refine_ls_number_reflns     4910
_refine_ls_number_parameters     318
_refine_ls_number_restraints     2
_refine_ls_hydrogen_treatment     mixed
_refine_ls_weighting_scheme     calc
_refine_ls_weighting_details
         'calc w=1/[\s^2^(Fo^2^)+(0.0894P)^2^+0.2279P] where P=(Fo^2^+2Fc^2^)/3'
_atom_sites_solution_hydrogens     geom
_atom_sites_solution_primary     direct
_atom_sites_solution_secondary     difmap
_refine_ls_shift/su_max     0.000
_refine_ls_shift/su_mean     0.000
_refine_diff_density_max     0.396
_refine_diff_density_min     -0.218
_refine_ls_extinction_method     'SHELXL97 (Sheldrick, 2008)'
_refine_ls_extinction_coef     0.0078(15)
_refine_ls_extinction_expression
                                  'Fc^*^=kFc[1+0.001xFc^2^\l^3^/sin(2\q)]^-1/4^'
loop_
    _atom_type_symbol
    _atom_type_description
    _atom_type_scat_dispersion_real
    _atom_type_scat_dispersion_imag
    _atom_type_scat_source
    'C' 'C' 0.0033 0.0016
                         'International Tables Vol C Tables 4.2.6.8 and 6.1.1.4'
    'H' 'H' 0.0000 0.0000
                         'International Tables Vol C Tables 4.2.6.8 and 6.1.1.4'
    'N' 'N' 0.0061 0.0033
                         'International Tables Vol C Tables 4.2.6.8 and 6.1.1.4'
    'O' 'O' 0.0106 0.0060
                         'International Tables Vol C Tables 4.2.6.8 and 6.1.1.4'
_computing_data_collection     'APEX2 (Bruker, 2004)'
_computing_cell_refinement     'APEX2 and SAINT (Bruker, 2004)'
_computing_data_reduction     'SAINT and XPREP (Bruker, 2004)'
_computing_structure_solution     'SHELXS97 (Sheldrick, 2008)'
_computing_structure_refinement     'SHELXL97 (Sheldrick, 2008)'
_computing_molecular_graphics
                      'ORTEP-3 (Farrugia, 2012) and DIAMOND (Brandenburg, 2010)'
_computing_publication_material
                        'SHELXL97 (Sheldrick, 2008) and publCIF (Westrip, 2010)'
loop_
    _atom_site_type_symbol
    _atom_site_label
    _atom_site_fract_x
    _atom_site_fract_y
    _atom_site_fract_z
    _atom_site_U_iso_or_equiv
    _atom_site_adp_type
    _atom_site_calc_flag
    _atom_site_refinement_flags
    _atom_site_occupancy
    _atom_site_symmetry_multiplicity
    _atom_site_disorder_assembly
    _atom_site_disorder_group
    O O1 0.07170(14) -0.02077(7) 0.19458(16) 0.0520(4) Uani d . 1 1 . .
    O O2 0.50913(16) 0.05541(8) 0.38186(17) 0.0554(5) Uani d D 1 1 . .
    O O3 0.87382(16) 0.10480(8) 0.40720(18) 0.0605(5) Uani d . 1 1 . .
    O O4 1.4753(2) 0.21761(12) 0.2984(3) 0.1028(9) Uani d . 1 1 . .
    O O5 1.4051(2) 0.21112(11) 0.0893(3) 0.0926(8) Uani d . 1 1 . .
    O O6 0.7557(2) 0.15662(12) -0.0661(2) 0.0952(8) Uani d . 1 1 . .
    N N1 0.65997(16) 0.08803(8) 0.2177(2) 0.0430(5) Uani d . 1 1 . .
    N N2 0.77984(17) 0.10975(8) 0.1910(2) 0.0435(5) Uani d D 1 1 . .
    N N3 1.3896(2) 0.20500(9) 0.2026(3) 0.0619(6) Uani d . 1 1 . .
    N N4 0.71736(19) 0.18185(9) -0.2805(2) 0.0540(5) Uani d . 1 1 . .
    C C1 -0.0899(2) -0.12417(10) 0.2521(3) 0.0543(6) Uani d . 1 1 . .
    H H1 -0.0142 -0.1398 0.2244 0.065 Uiso calc R 1 1 . .
    C C2 -0.2068(3) -0.15693(11) 0.2395(3) 0.0631(7) Uani d . 1 1 . .
    H H2A -0.2098 -0.1947 0.2036 0.076 Uiso calc R 1 1 . .
    C C3 -0.3193(2) -0.13453(11) 0.2792(3) 0.0574(7) Uani d . 1 1 . .
    H H3 -0.3983 -0.1570 0.2701 0.069 Uiso calc R 1 1 . .
    C C4 -0.3152(2) -0.07925(11) 0.3320(3) 0.0544(6) Uani d . 1 1 . .
    H H4 -0.3911 -0.0639 0.3599 0.065 Uiso calc R 1 1 . .
    C C5 -0.1976(2) -0.04604(10) 0.3440(2) 0.0453(6) Uani d . 1 1 . .
    H H5 -0.1955 -0.0081 0.3787 0.054 Uiso calc R 1 1 . .
    C C6 -0.0841(2) -0.06820(9) 0.3056(2) 0.0407(5) Uani d . 1 1 . .
    C C7 0.0453(2) -0.03359(10) 0.3232(2) 0.0459(6) Uani d . 1 1 . .
    H H7A 0.0366 0.0028 0.3707 0.055 Uiso calc R 1 1 . .
    H H7B 0.1199 -0.0563 0.3742 0.055 Uiso calc R 1 1 . .
    C C8 0.19366(19) 0.00386(9) 0.1859(2) 0.0389(5) Uani d . 1 1 . .
    C C9 0.2933(2) 0.01794(9) 0.2933(2) 0.0407(5) Uani d . 1 1 . .
    H H9 0.2796 0.0112 0.3791 0.049 Uiso calc R 1 1 . .
    C C10 0.41497(19) 0.04237(9) 0.2735(2) 0.0378(5) Uani d . 1 1 . .
    C C11 0.43622(19) 0.05309(9) 0.1444(2) 0.0370(5) Uani d . 1 1 . .
    C C12 0.3322(2) 0.03864(10) 0.0385(2) 0.0438(5) Uani d . 1 1 . .
    H H12 0.3443 0.0459 -0.0477 0.053 Uiso calc R 1 1 . .
    C C13 0.2125(2) 0.01410(10) 0.0570(2) 0.0443(5) Uani d . 1 1 . .
    H H13 0.1446 0.0044 -0.0156 0.053 Uiso calc R 1 1 . .
    C C14 0.5624(2) 0.07781(9) 0.1208(2) 0.0413(5) Uani d . 1 1 . .
    H H14 0.5722 0.0862 0.0344 0.050 Uiso calc R 1 1 . .
    C C15 0.8836(2) 0.11689(9) 0.2939(2) 0.0409(5) Uani d . 1 1 . .
    C C16 1.0138(2) 0.14008(9) 0.2640(2) 0.0389(5) Uani d . 1 1 . .
    C C17 1.1128(2) 0.15662(10) 0.3697(3) 0.0504(6) Uani d . 1 1 . .
    H H17 1.0960 0.1535 0.4554 0.060 Uiso calc R 1 1 . .
    C C18 1.2367(2) 0.17777(11) 0.3517(3) 0.0536(6) Uani d . 1 1 . .
    H H18 1.3035 0.1890 0.4239 0.064 Uiso calc R 1 1 . .
    C C19 1.2585(2) 0.18182(9) 0.2247(3) 0.0456(6) Uani d . 1 1 . .
    C C20 1.1643(2) 0.16467(12) 0.1179(3) 0.0596(7) Uani d . 1 1 . .
    H H20 1.1825 0.1672 0.0326 0.072 Uiso calc R 1 1 . .
    C C21 1.0410(2) 0.14332(12) 0.1380(3) 0.0566(7) Uani d . 1 1 . .
    H H21 0.9756 0.1310 0.0656 0.068 Uiso calc R 1 1 . .
    C C22 0.7086(3) 0.14686(13) -0.1811(4) 0.0675(8) Uani d . 1 1 . .
    H H22 0.6620 0.1115 -0.2011 0.081 Uiso calc R 1 1 . .
    C C23 0.6524(4) 0.1653(2) -0.4133(4) 0.1072(13) Uani d . 1 1 . .
    H H23A 0.6184 0.1257 -0.4128 0.161 Uiso calc R 1 1 . .
    H H23B 0.7172 0.1674 -0.4706 0.161 Uiso calc R 1 1 . .
    H H23C 0.5782 0.1917 -0.4450 0.161 Uiso calc R 1 1 . .
    C C24 0.7845(4) 0.23712(15) -0.2607(5) 0.1139(15) Uani d . 1 1 . .
    H H24A 0.8578 0.2379 -0.3085 0.171 Uiso calc R 1 1 . .
    H H24B 0.8202 0.2428 -0.1676 0.171 Uiso calc R 1 1 . .
    H H24C 0.7210 0.2681 -0.2927 0.171 Uiso calc R 1 1 . .
    H H2' 0.784(2) 0.1204(10) 0.1096(12) 0.046(7) Uiso d D 1 1 . .
    H H2O 0.580(2) 0.0665(14) 0.355(3) 0.101(12) Uiso d D 1 1 . .
loop_
    _atom_site_aniso_label
    _atom_site_aniso_U_11
    _atom_site_aniso_U_22
    _atom_site_aniso_U_33
    _atom_site_aniso_U_12
    _atom_site_aniso_U_13
    _atom_site_aniso_U_23
    O1 0.0393(8) 0.0784(11) 0.0368(10) -0.0205(7) 0.0040(7) 0.0106(8)
    O2 0.0456(9) 0.0794(12) 0.0386(10) -0.0217(8) 0.0021(8) 0.0011(9)
    O3 0.0497(9) 0.0889(13) 0.0435(11) -0.0115(8) 0.0101(8) 0.0135(10)
    O4 0.0555(12) 0.156(2) 0.093(2) -0.0442(13) 0.0046(12) 0.0068(17)
    O5 0.0732(14) 0.1240(19) 0.0883(19) -0.0293(12) 0.0346(13) 0.0187(15)
    O6 0.0904(16) 0.135(2) 0.0553(15) 0.0031(13) 0.0032(13) 0.0299(15)
    N1 0.0351(9) 0.0479(10) 0.0477(13) -0.0049(7) 0.0121(9) 0.0053(9)
    N2 0.0372(9) 0.0523(11) 0.0428(13) -0.0069(8) 0.0121(9) 0.0068(10)
    N3 0.0455(12) 0.0616(13) 0.0805(19) -0.0063(9) 0.0169(13) 0.0116(13)
    N4 0.0539(11) 0.0587(12) 0.0504(14) 0.0043(9) 0.0130(10) 0.0082(11)
    C1 0.0560(14) 0.0531(14) 0.0583(18) -0.0020(11) 0.0222(13) -0.0001(12)
    C2 0.0785(18) 0.0465(13) 0.069(2) -0.0189(12) 0.0264(16) -0.0068(13)
    C3 0.0500(13) 0.0650(16) 0.0575(18) -0.0217(11) 0.0111(12) 0.0049(14)
    C4 0.0387(12) 0.0662(16) 0.0592(18) -0.0036(10) 0.0115(12) 0.0052(13)
    C5 0.0458(12) 0.0472(12) 0.0432(15) -0.0044(9) 0.0094(10) 0.0019(11)
    C6 0.0391(11) 0.0490(12) 0.0335(13) -0.0055(9) 0.0056(9) 0.0066(10)
    C7 0.0397(11) 0.0599(14) 0.0375(14) -0.0100(9) 0.0064(10) 0.0058(11)
    C8 0.0350(10) 0.0448(12) 0.0361(13) -0.0052(8) 0.0049(9) 0.0061(10)
    C9 0.0410(11) 0.0499(12) 0.0323(13) -0.0087(9) 0.0096(10) 0.0051(10)
    C10 0.0358(10) 0.0409(11) 0.0351(13) -0.0031(8) 0.0035(9) 0.0005(10)
    C11 0.0344(10) 0.0412(11) 0.0359(13) 0.0003(8) 0.0082(9) 0.0017(9)
    C12 0.0442(12) 0.0561(13) 0.0319(13) -0.0037(9) 0.0095(10) 0.0047(10)
    C13 0.0376(11) 0.0578(13) 0.0345(13) -0.0071(9) -0.0001(10) 0.0023(11)
    C14 0.0398(11) 0.0458(12) 0.0407(14) -0.0005(9) 0.0135(10) 0.0046(10)
    C15 0.0383(11) 0.0431(12) 0.0418(15) -0.0002(8) 0.0087(10) 0.0048(10)
    C16 0.0374(10) 0.0377(11) 0.0421(14) 0.0013(8) 0.0091(10) 0.0038(10)
    C17 0.0484(13) 0.0608(14) 0.0415(15) -0.0074(10) 0.0078(11) 0.0054(12)
    C18 0.0439(13) 0.0612(15) 0.0518(17) -0.0110(10) -0.0003(12) 0.0038(12)
    C19 0.0371(11) 0.0424(12) 0.0585(17) -0.0011(9) 0.0125(11) 0.0057(11)
    C20 0.0502(14) 0.0867(18) 0.0447(17) -0.0078(12) 0.0162(13) 0.0039(14)
    C21 0.0411(12) 0.0855(18) 0.0430(16) -0.0138(11) 0.0081(11) -0.0016(13)
    C22 0.0493(15) 0.0691(17) 0.083(3) 0.0012(12) 0.0110(16) 0.0108(18)
    C23 0.091(2) 0.169(4) 0.060(2) 0.023(2) 0.0116(19) -0.025(2)
    C24 0.099(3) 0.071(2) 0.177(5) -0.0164(18) 0.041(3) 0.016(2)
_geom_special_details
;
All e.s.d.'s (except the e.s.d. in the dihedral angle between two l.s. planes)
are estimated using the full covariance matrix. The cell e.s.d.'s are taken
into account individually in the estimation of e.s.d.'s in distances, angles
and torsion angles; correlations between e.s.d.'s in cell parameters are only
used when they are defined by crystal symmetry. An approximate (isotropic)
treatment of cell e.s.d.'s is used for estimating e.s.d.'s involving l.s.
planes.
;
loop_
    _geom_bond_atom_site_label_1
    _geom_bond_atom_site_label_2
    _geom_bond_site_symmetry_2
    _geom_bond_distance
    _geom_bond_publ_flag
    O1 C8 . 1.362(2) ?
    O1 C7 . 1.426(3) ?
    O2 C10 . 1.341(3) ?
    O2 H2O . 0.847(10) ?
    O3 C15 . 1.217(3) ?
    O4 N3 . 1.205(3) ?
    O5 N3 . 1.211(3) ?
    O6 C22 . 1.201(4) ?
    N1 C14 . 1.271(3) ?
    N1 N2 . 1.374(2) ?
    N2 C15 . 1.337(3) ?
    N2 H2' . 0.879(10) ?
    N3 C19 . 1.472(3) ?
    N4 C22 . 1.308(4) ?
    N4 C24 . 1.417(4) ?
    N4 C23 . 1.439(4) ?
    C1 C2 . 1.371(3) ?
    C1 C6 . 1.379(3) ?
    C1 H1 . 0.9300 ?
    C2 C3 . 1.369(4) ?
    C2 H2A . 0.9300 ?
    C3 C4 . 1.363(3) ?
    C3 H3 . 0.9300 ?
    C4 C5 . 1.383(3) ?
    C4 H4 . 0.9300 ?
    C5 C6 . 1.370(3) ?
    C5 H5 . 0.9300 ?
    C6 C7 . 1.495(3) ?
    C7 H7A . 0.9700 ?
    C7 H7B . 0.9700 ?
    C8 C9 . 1.371(3) ?
    C8 C13 . 1.392(3) ?
    C9 C10 . 1.389(3) ?
    C9 H9 . 0.9300 ?
    C10 C11 . 1.403(3) ?
    C11 C12 . 1.388(3) ?
    C11 C14 . 1.446(3) ?
    C12 C13 . 1.369(3) ?
    C12 H12 . 0.9300 ?
    C13 H13 . 0.9300 ?
    C14 H14 . 0.9300 ?
    C15 C16 . 1.493(3) ?
    C16 C17 . 1.370(3) ?
    C16 C21 . 1.375(3) ?
    C17 C18 . 1.376(3) ?
    C17 H17 . 0.9300 ?
    C18 C19 . 1.367(3) ?
    C18 H18 . 0.9300 ?
    C19 C20 . 1.354(4) ?
    C20 C21 . 1.380(3) ?
    C20 H20 . 0.9300 ?
    C21 H21 . 0.9300 ?
    C22 H22 . 0.9300 ?
    C23 H23A . 0.9600 ?
    C23 H23B . 0.9600 ?
    C23 H23C . 0.9600 ?
    C24 H24A . 0.9600 ?
    C24 H24B . 0.9600 ?
    C24 H24C . 0.9600 ?
loop_
    _geom_angle_atom_site_label_1
    _geom_angle_atom_site_label_2
    _geom_angle_atom_site_label_3
    _geom_angle_site_symmetry_1
    _geom_angle_site_symmetry_3
    _geom_angle
    _geom_angle_publ_flag
    C8 O1 C7 . . 118.47(17) ?
    C10 O2 H2O . . 107(2) ?
    C14 N1 N2 . . 118.4(2) ?
    C15 N2 N1 . . 117.33(19) ?
    C15 N2 H2' . . 122.7(14) ?
    N1 N2 H2' . . 119.9(14) ?
    O4 N3 O5 . . 123.4(2) ?
    O4 N3 C19 . . 118.2(2) ?
    O5 N3 C19 . . 118.4(2) ?
    C22 N4 C24 . . 121.8(3) ?
    C22 N4 C23 . . 119.5(3) ?
    C24 N4 C23 . . 118.6(3) ?
    C2 C1 C6 . . 120.3(2) ?
    C2 C1 H1 . . 119.9 ?
    C6 C1 H1 . . 119.9 ?
    C3 C2 C1 . . 120.6(2) ?
    C3 C2 H2A . . 119.7 ?
    C1 C2 H2A . . 119.7 ?
    C4 C3 C2 . . 119.8(2) ?
    C4 C3 H3 . . 120.1 ?
    C2 C3 H3 . . 120.1 ?
    C3 C4 C5 . . 119.6(2) ?
    C3 C4 H4 . . 120.2 ?
    C5 C4 H4 . . 120.2 ?
    C6 C5 C4 . . 121.0(2) ?
    C6 C5 H5 . . 119.5 ?
    C4 C5 H5 . . 119.5 ?
    C5 C6 C1 . . 118.66(19) ?
    C5 C6 C7 . . 121.5(2) ?
    C1 C6 C7 . . 119.9(2) ?
    O1 C7 C6 . . 108.03(18) ?
    O1 C7 H7A . . 110.1 ?
    C6 C7 H7A . . 110.1 ?
    O1 C7 H7B . . 110.1 ?
    C6 C7 H7B . . 110.1 ?
    H7A C7 H7B . . 108.4 ?
    O1 C8 C9 . . 124.2(2) ?
    O1 C8 C13 . . 114.98(19) ?
    C9 C8 C13 . . 120.79(19) ?
    C8 C9 C10 . . 119.7(2) ?
    C8 C9 H9 . . 120.2 ?
    C10 C9 H9 . . 120.2 ?
    O2 C10 C9 . . 117.4(2) ?
    O2 C10 C11 . . 122.09(18) ?
    C9 C10 C11 . . 120.6(2) ?
    C12 C11 C10 . . 117.91(18) ?
    C12 C11 C14 . . 120.3(2) ?
    C10 C11 C14 . . 121.7(2) ?
    C13 C12 C11 . . 122.0(2) ?
    C13 C12 H12 . . 119.0 ?
    C11 C12 H12 . . 119.0 ?
    C12 C13 C8 . . 119.1(2) ?
    C12 C13 H13 . . 120.5 ?
    C8 C13 H13 . . 120.5 ?
    N1 C14 C11 . . 120.1(2) ?
    N1 C14 H14 . . 119.9 ?
    C11 C14 H14 . . 119.9 ?
    O3 C15 N2 . . 122.03(19) ?
    O3 C15 C16 . . 120.9(2) ?
    N2 C15 C16 . . 117.0(2) ?
    C17 C16 C21 . . 118.9(2) ?
    C17 C16 C15 . . 117.3(2) ?
    C21 C16 C15 . . 123.7(2) ?
    C16 C17 C18 . . 121.3(2) ?
    C16 C17 H17 . . 119.3 ?
    C18 C17 H17 . . 119.3 ?
    C19 C18 C17 . . 118.0(2) ?
    C19 C18 H18 . . 121.0 ?
    C17 C18 H18 . . 121.0 ?
    C20 C19 C18 . . 122.4(2) ?
    C20 C19 N3 . . 118.5(2) ?
    C18 C19 N3 . . 119.1(2) ?
    C19 C20 C21 . . 118.7(2) ?
    C19 C20 H20 . . 120.6 ?
    C21 C20 H20 . . 120.6 ?
    C16 C21 C20 . . 120.6(2) ?
    C16 C21 H21 . . 119.7 ?
    C20 C21 H21 . . 119.7 ?
    O6 C22 N4 . . 125.5(3) ?
    O6 C22 H22 . . 117.3 ?
    N4 C22 H22 . . 117.3 ?
    N4 C23 H23A . . 109.5 ?
    N4 C23 H23B . . 109.5 ?
    H23A C23 H23B . . 109.5 ?
    N4 C23 H23C . . 109.5 ?
    H23A C23 H23C . . 109.5 ?
    H23B C23 H23C . . 109.5 ?
    N4 C24 H24A . . 109.5 ?
    N4 C24 H24B . . 109.5 ?
    H24A C24 H24B . . 109.5 ?
    N4 C24 H24C . . 109.5 ?
    H24A C24 H24C . . 109.5 ?
    H24B C24 H24C . . 109.5 ?
loop_
    _geom_torsion_atom_site_label_1
    _geom_torsion_atom_site_label_2
    _geom_torsion_atom_site_label_3
    _geom_torsion_atom_site_label_4
    _geom_torsion_site_symmetry_1
    _geom_torsion_site_symmetry_2
    _geom_torsion_site_symmetry_3
    _geom_torsion_site_symmetry_4
    _geom_torsion
    _geom_torsion_publ_flag
    C14 N1 N2 C15 . . . . -176.17(19) ?
    C6 C1 C2 C3 . . . . 0.3(4) ?
    C1 C2 C3 C4 . . . . -0.2(4) ?
    C2 C3 C4 C5 . . . . 0.6(4) ?
    C3 C4 C5 C6 . . . . -1.1(4) ?
    C4 C5 C6 C1 . . . . 1.2(4) ?
    C4 C5 C6 C7 . . . . -177.5(2) ?
    C2 C1 C6 C5 . . . . -0.8(4) ?
    C2 C1 C6 C7 . . . . 177.9(2) ?
    C8 O1 C7 C6 . . . . -171.59(18) ?
    C5 C6 C7 O1 . . . . -115.3(2) ?
    C1 C6 C7 O1 . . . . 66.1(3) ?
    C7 O1 C8 C9 . . . . -0.8(3) ?
    C7 O1 C8 C13 . . . . 178.96(19) ?
    O1 C8 C9 C10 . . . . 179.29(19) ?
    C13 C8 C9 C10 . . . . -0.4(3) ?
    C8 C9 C10 O2 . . . . 179.93(19) ?
    C8 C9 C10 C11 . . . . 0.4(3) ?
    O2 C10 C11 C12 . . . . -179.36(19) ?
    C9 C10 C11 C12 . . . . 0.1(3) ?
    O2 C10 C11 C14 . . . . 1.3(3) ?
    C9 C10 C11 C14 . . . . -179.25(19) ?
    C10 C11 C12 C13 . . . . -0.7(3) ?
    C14 C11 C12 C13 . . . . 178.7(2) ?
    C11 C12 C13 C8 . . . . 0.7(3) ?
    O1 C8 C13 C12 . . . . -179.87(19) ?
    C9 C8 C13 C12 . . . . -0.1(3) ?
    N2 N1 C14 C11 . . . . 177.93(18) ?
    C12 C11 C14 N1 . . . . -176.3(2) ?
    C10 C11 C14 N1 . . . . 3.1(3) ?
    N1 N2 C15 O3 . . . . 0.0(3) ?
    N1 N2 C15 C16 . . . . 179.57(17) ?
    O3 C15 C16 C17 . . . . -10.9(3) ?
    N2 C15 C16 C17 . . . . 169.57(19) ?
    O3 C15 C16 C21 . . . . 166.3(2) ?
    N2 C15 C16 C21 . . . . -13.2(3) ?
    C21 C16 C17 C18 . . . . 1.8(4) ?
    C15 C16 C17 C18 . . . . 179.2(2) ?
    C16 C17 C18 C19 . . . . -0.1(4) ?
    C17 C18 C19 C20 . . . . -1.4(4) ?
    C17 C18 C19 N3 . . . . 179.2(2) ?
    O4 N3 C19 C20 . . . . -176.6(3) ?
    O5 N3 C19 C20 . . . . 4.3(3) ?
    O4 N3 C19 C18 . . . . 2.7(3) ?
    O5 N3 C19 C18 . . . . -176.4(2) ?
    C18 C19 C20 C21 . . . . 1.2(4) ?
    N3 C19 C20 C21 . . . . -179.5(2) ?
    C17 C16 C21 C20 . . . . -2.1(4) ?
    C15 C16 C21 C20 . . . . -179.3(2) ?
    C19 C20 C21 C16 . . . . 0.6(4) ?
    C24 N4 C22 O6 . . . . -0.9(4) ?
    C23 N4 C22 O6 . . . . -178.2(3) ?
loop_
    _geom_hbond_atom_site_label_D
    _geom_hbond_atom_site_label_H
    _geom_hbond_atom_site_label_A
    _geom_hbond_site_symmetry_A
    _geom_hbond_distance_DH
    _geom_hbond_distance_HA
    _geom_hbond_distance_DA
    _geom_hbond_angle_DHA
    N2 H2' O6 . 0.879(10) 1.950(11) 2.810(3) 166(2)
    O2 H2O N1 . 0.847(10) 1.82(2) 2.583(2) 149(3)
    C7 H7B O3 3_656 0.97 2.49 3.167(3) 127
    C13 H13 O1 3_555 0.93 2.58 3.448(3) 156
    C21 H21 O6 . 0.93 2.42 3.206(3) 143
    C12 H12 Cg1 3_555 0.93 2.91 3.673(2) 140
    C17 H17 Cg1 3_656 0.93 2.85 3.630(3) 142
_iucr_refine_instructions_details
;
TITL TNd in P2(1)/c
CELL 0.71073 10.0160 22.6611 10.2611 90.000 101.392 90.000
ZERR 4.00 0.0008 0.0022 0.0011 0.000 0.005 0.000
LATT 1
SYMM -x, y+1/2, -z+1/2
SFAC C  H  N  O
UNIT 96 96 16 24
OMIT 2 6 2
OMIT  -3.00  54.00
L.S. 12
ACTA
BOND $H
FMAP 2
PLAN 20
DFIX 0.88 0.01 N2 H2'
DFIX 0.84 0.01 O2 H2O
HTAB N2 O6
HTAB O2 N1
HTAB
CONF
SIZE 0.200 0.200 0.400
TEMP 23.000
WGHT    0.089400    0.227900
EXTI    0.007758
FVAR       0.11978
O1    4    0.071696   -0.020768    0.194580    11.00000    0.03933    0.07835 =
         0.03677    0.01057    0.00405   -0.02045
O2    4    0.509129    0.055415    0.381861    11.00000    0.04565    0.07935 =
         0.03862    0.00113    0.00211   -0.02173
O3    4    0.873821    0.104804    0.407204    11.00000    0.04968    0.08887 =
         0.04348    0.01349    0.01014   -0.01149
O4    4    1.475294    0.217607    0.298394    11.00000    0.05553    0.15553 =
         0.09333    0.00680    0.00461   -0.04420
O5    4    1.405078    0.211124    0.089274    11.00000    0.07321    0.12402 =
         0.08833    0.01870    0.03456   -0.02930
O6    4    0.755720    0.156622   -0.066115    11.00000    0.09043    0.13529 =
         0.05534    0.02994    0.00320    0.00311
N1    3    0.659967    0.088034    0.217730    11.00000    0.03509    0.04787 =
         0.04767    0.00526    0.01210   -0.00493
N2    3    0.779835    0.109748    0.190999    11.00000    0.03721    0.05229 =
         0.04276    0.00682    0.01212   -0.00685
N3    3    1.389573    0.205005    0.202627    11.00000    0.04546    0.06160 =
         0.08052    0.01160    0.01689   -0.00633
N4    3    0.717364    0.181847   -0.280476    11.00000    0.05391    0.05875 =
         0.05043    0.00816    0.01302    0.00433
C1    1   -0.089920   -0.124171    0.252059    11.00000    0.05598    0.05308 =
         0.05832   -0.00015    0.02216   -0.00200
AFIX  43
H1    2   -0.014242   -0.139763    0.224404    11.00000   -1.20000
AFIX   0
C2    1   -0.206846   -0.156928    0.239473    11.00000    0.07846    0.04651 =
         0.06914   -0.00677    0.02639   -0.01886
AFIX  43
H2A   2   -0.209780   -0.194711    0.203637    11.00000   -1.20000
AFIX   0
C3    1   -0.319326   -0.134528    0.279177    11.00000    0.05004    0.06499 =
         0.05752    0.00488    0.01112   -0.02168
AFIX  43
H3    2   -0.398340   -0.156987    0.270095    11.00000   -1.20000
AFIX   0
C4    1   -0.315213   -0.079245    0.332031    11.00000    0.03874    0.06618 =
         0.05916    0.00519    0.01154   -0.00363
AFIX  43
H4    2   -0.391062   -0.063936    0.359878    11.00000   -1.20000
AFIX   0
C5    1   -0.197587   -0.046035    0.344023    11.00000    0.04580    0.04722 =
         0.04320    0.00185    0.00945   -0.00441
AFIX  43
H5    2   -0.195481   -0.008061    0.378739    11.00000   -1.20000
AFIX   0
C6    1   -0.084098   -0.068195    0.305564    11.00000    0.03905    0.04899 =
         0.03353    0.00662    0.00558   -0.00548
C7    1    0.045348   -0.033588    0.323188    11.00000    0.03972    0.05991 =
         0.03752    0.00584    0.00643   -0.01002
AFIX  23
H7A   2    0.036553    0.002769    0.370671    11.00000   -1.20000
H7B   2    0.119869   -0.056282    0.374152    11.00000   -1.20000
AFIX   0
C8    1    0.193661    0.003857    0.185859    11.00000    0.03499    0.04477 =
         0.03609    0.00611    0.00493   -0.00516
C9    1    0.293342    0.017944    0.293347    11.00000    0.04099    0.04988 =
         0.03227    0.00511    0.00957   -0.00866
AFIX  43
H9    2    0.279600    0.011183    0.379120    11.00000   -1.20000
AFIX   0
C10   1    0.414967    0.042366    0.273476    11.00000    0.03585    0.04093 =
         0.03506    0.00049    0.00353   -0.00311
C11   1    0.436221    0.053092    0.144437    11.00000    0.03439    0.04118 =
         0.03587    0.00174    0.00819    0.00026
C12   1    0.332223    0.038643    0.038471    11.00000    0.04418    0.05611 =
         0.03192    0.00466    0.00946   -0.00368
AFIX  43
H12   2    0.344273    0.045856   -0.047680    11.00000   -1.20000
AFIX   0
C13   1    0.212474    0.014098    0.056953    11.00000    0.03758    0.05784 =
         0.03447    0.00234   -0.00007   -0.00708
AFIX  43
H13   2    0.144617    0.004399   -0.015623    11.00000   -1.20000
AFIX   0
C14   1    0.562402    0.077807    0.120769    11.00000    0.03979    0.04584 =
         0.04069    0.00460    0.01354   -0.00047
AFIX  43
H14   2    0.572156    0.086230    0.034438    11.00000   -1.20000
AFIX   0
C15   1    0.883611    0.116889    0.293916    11.00000    0.03827    0.04308 =
         0.04178    0.00482    0.00875   -0.00016
C16   1    1.013800    0.140080    0.264010    11.00000    0.03743    0.03769 =
         0.04213    0.00379    0.00906    0.00131
C17   1    1.112804    0.156622    0.369733    11.00000    0.04836    0.06082 =
         0.04154    0.00536    0.00777   -0.00741
AFIX  43
H17   2    1.095979    0.153496    0.455414    11.00000   -1.20000
AFIX   0
C18   1    1.236660    0.177771    0.351737    11.00000    0.04394    0.06115 =
         0.05180    0.00380   -0.00026   -0.01099
AFIX  43
H18   2    1.303510    0.188981    0.423868    11.00000   -1.20000
AFIX   0
C19   1    1.258533    0.181818    0.224716    11.00000    0.03710    0.04239 =
         0.05849    0.00566    0.01251   -0.00106
C20   1    1.164349    0.164667    0.117865    11.00000    0.05017    0.08672 =
         0.04470    0.00390    0.01618   -0.00783
AFIX  43
H20   2    1.182480    0.167228    0.032583    11.00000   -1.20000
AFIX   0
C21   1    1.040967    0.143319    0.137964    11.00000    0.04113    0.08551 =
         0.04296   -0.00156    0.00806   -0.01377
AFIX  43
H21   2    0.975624    0.131016    0.065644    11.00000   -1.20000
AFIX   0
C22   1    0.708610    0.146863   -0.181073    11.00000    0.04929    0.06906 =
         0.08317    0.01077    0.01098    0.00124
AFIX  43
H22   2    0.662022    0.111482   -0.201088    11.00000   -1.20000
AFIX   0
C23   1    0.652392    0.165273   -0.413265    11.00000    0.09142    0.16880 =
         0.06013   -0.02523    0.01159    0.02263
AFIX 137
H23A  2    0.618422    0.125677   -0.412763    11.00000   -1.50000
H23B  2    0.717238    0.167386   -0.470627    11.00000   -1.50000
H23C  2    0.578172    0.191699   -0.444991    11.00000   -1.50000
AFIX   0
C24   1    0.784525    0.237119   -0.260727    11.00000    0.09923    0.07112 =
         0.17704    0.01583    0.04089   -0.01639
AFIX 137
H24A  2    0.857848    0.237931   -0.308454    11.00000   -1.50000
H24B  2    0.820173    0.242790   -0.167642    11.00000   -1.50000
H24C  2    0.721048    0.268075   -0.292708    11.00000   -1.50000
AFIX   0
H2'   2    0.784259    0.120392    0.109633    11.00000    0.04607
H2O   2    0.579909    0.066542    0.355294    11.00000    0.10137
HKLF 4 1 1 0 0 0 1 0 0 0 1
REM  TNd in P2(1)/c
REM R1 =  0.0528 for   2901 Fo > 4sig(Fo)  and  0.0987 for all   4910 data
REM    318 parameters refined using      2 restraints
END
WGHT      0.0895      0.2279
REM Highest difference peak  0.396,  deepest hole -0.218,  1-sigma level  0.075
Q1    1   0.7527  0.1919 -0.1591  11.00000  0.05    0.40
Q2    1   1.2341  0.1977  0.2794  11.00000  0.05    0.32
Q3    1   0.7511  0.2287 -0.3950  11.00000  0.05    0.32
Q4    1   1.1827  0.2027  0.1759  11.00000  0.05    0.30
Q5    1   0.8840  0.2307 -0.2367  11.00000  0.05    0.30
Q6    1   0.7246  0.1898 -0.3330  11.00000  0.05    0.24
Q7    1   0.9295  0.2126 -0.1876  11.00000  0.05    0.24
Q8    1   1.4256  0.2296  0.2665  11.00000  0.05    0.23
Q9    1  -0.1085 -0.0900  0.2483  11.00000  0.05    0.22
Q10   1  -0.2430 -0.1398  0.2325  11.00000  0.05    0.22
Q11   1   1.0094  0.1652  0.2040  11.00000  0.05    0.22
Q12   1   0.2583 -0.0063  0.2384  11.00000  0.05    0.22
Q13   1   0.7892  0.1733 -0.2441  11.00000  0.05    0.22
Q14   1  -0.2753 -0.1126  0.3321  11.00000  0.05    0.21
Q15   1  -0.0031 -0.2016  0.2899  11.00000  0.05    0.21
Q16   1   0.3650  0.0141  0.2774  11.00000  0.05    0.21
Q17   1  -0.1593 -0.1345  0.2189  11.00000  0.05    0.20
Q18   1  -0.2494 -0.1527  0.3036  11.00000  0.05    0.19
Q19   1  -0.3541 -0.1382  0.2617  11.00000  0.05    0.19
Q20   1   0.4146  0.0573  0.2023  11.00000  0.05    0.19
;
data_global
_journal_data_validation_number     ?
_journal_date_recd_electronic     2013-06-05
_journal_date_accepted     2013-06-20
_journal_name_full     'Acta Crystallographica, Section E'
_journal_year     2013
_journal_volume     69
_journal_issue      7
_journal_page_first     o1160
_journal_page_last     o1161
_journal_paper_category     QO
_journal_paper_doi     10.1107/S1600536813017091
_journal_coeditor_code     FJ2634
_publ_contact_author_name     'M. Sithambaresan'
_publ_contact_author_address
;
Department of Chemistry
Faculty of Science
Eastern University
Chenkalady
Sri Lanka
;
_publ_contact_author_email     'eesans@yahoo.com'
_publ_contact_author_fax     '94-65-2240758'
_publ_contact_author_phone     '94-65-2240755'
_publ_section_title
;
<i>N</i>'-[(<i>E</i>)-4-Benzyloxy-2-hydroxybenzylidene]-4-nitrobenzohydrazide
dimethylformamide monosolvate
;
loop_
    _publ_author_name
    _publ_author_address
    'Bibitha Joseph'
;
      Department of Applied Chemistry
      Cochin University of Science and Technology
      Kochi 682 022
      India
;
    'M. Sithambaresan'
;
      Department of Chemistry
      Faculty of Science
      Eastern University, Sri Lanka
      Chenkalady
      Sri Lanka
;
    'M. R. Prathapachandra Kurup'
;
      Department of Applied Chemistry
      Cochin University of Science and Technology
      Kochi 682 022
      India
;
_publ_section_synopsis     .
