# Supplementary material for: N′-[(E)-4-Benz­yloxy-2-hy­droxy­benzyl­idene]-4-nitro­benzohydrazide di­methyl­formamide monosolvate
Source: Acta Crystallogr Sect E Struct Rep Online. 2013 Jun 26;69(Pt 7):o1160–1. doi: 10.1107/S1600536813017091 (PMC3770421; doi:10.1107/S1600536813017091)
Supplement: Supplementary file 2 [file e-69-o1160-Isup2.hkl]

# 
# h,k,l, Fc-squared, Fo-squared, sigma(Fo-squared) and status flag 
# 
data_I
_shelx_title ' TNd in P2(1)/c' 
_shelx_refln_list_code          4 
_shelx_F_calc_maximum      281.52 
_exptl_crystal_F_000       976.00 
_reflns_d_resolution_high  0.7828 
 
loop_ 
 _symmetry_equiv_pos_as_xyz 
 'x, y, z' 
 '-x, y+1/2, -z+1/2' 
 '-x, -y, -z' 
 'x, -y-1/2, z-1/2' 
 
_cell_length_a    10.0160 
_cell_length_b    22.6611 
_cell_length_c    10.2611 
_cell_angle_alpha  90.000 
_cell_angle_beta  101.392 
_cell_angle_gamma  90.000 
 
_shelx_F_squared_multiplier     1.000 
 
loop_ 
 _refln_index_h 
 _refln_index_k 
 _refln_index_l 
 _refln_F_squared_calc 
 _refln_F_squared_meas 
 _refln_F_squared_sigma 
 _refln_observed_status 
   1   0   0        8.41       -0.54      0.36 o 
   2   0   0     9541.64    10055.63    111.33 o 
   3   0   0       26.76       21.20      1.66 o 
   4   0   0      464.65      578.26      8.17 o 
   5   0   0      159.87      172.79      4.59 o 
   6   0   0      478.28      576.52      8.80 o 
   7   0   0      314.70      282.34      7.01 o 
   8   0   0      223.01      186.94      9.39 o 
   9   0   0      227.15      233.35     13.78 o 
  10   0   0      205.27      199.77     23.01 o 
  11   0   0       96.69       97.42     11.08 o 
  12   0   0        0.18        2.79      6.90 o 
   2   1   0      108.55      117.43      2.24 o 
   3   1   0     5744.44     6190.04     46.95 o 
   4   1   0      586.15      609.66      6.01 o 
   5   1   0      186.09      154.40      3.60 o 
   6   1   0      298.32      292.61      4.13 o 
   7   1   0       16.07       23.35      1.89 o 
   8   1   0       51.44       65.94      7.53 o 
   9   1   0        7.90        4.88      5.13 o 
  10   1   0        9.75        3.41      4.32 o 
  11   1   0        1.61       -1.03      4.16 o 
  12   1   0        9.27        3.08      5.01 o 
   0   2   0     5256.69       -0.67      0.45 o 
   1   2   0     1510.17      978.54     23.50 o 
   2   2   0     2142.27     2184.78     16.27 o 
   3   2   0        1.39        1.31      0.97 o 
   4   2   0      240.21      278.73      4.32 o 
   5   2   0      382.16      396.65      5.55 o 
   6   2   0      106.27      132.38      3.22 o 
   7   2   0      371.88      395.77      6.06 o 
   8   2   0     1446.71     1466.21     19.50 o 
   9   2   0      104.09       96.65      7.31 o 
  10   2   0       25.60       19.73      4.82 o 
  11   2   0       13.42        8.80      4.70 o 
  12   2   0        0.35       -0.60      4.59 o 
   1   3   0        0.00       -0.88      0.59 o 
   2   3   0      309.44      263.53      3.06 o 
   3   3   0     2237.03     2253.80     17.34 o 
   4   3   0     1001.30     1008.79      9.06 o 
   5   3   0       10.18        5.86      1.33 o 
   6   3   0       73.55       74.21      2.47 o 
   7   3   0      261.81      231.67      4.28 o 
   8   3   0       31.34       31.69      4.73 o 
   9   3   0      559.28      488.83     16.62 o 
  10   3   0        1.80       -2.48      4.22 o 
  11   3   0        7.48        2.26      4.51 o 
  12   3   0       13.31       20.30      5.74 o 
   0   4   0     6082.83     5740.49     64.24 o 
   1   4   0     6314.77     6597.50     52.36 o 
   2   4   0      850.09      755.03      6.65 o 
   3   4   0     1099.00     1131.69      9.64 o 
   4   4   0      349.96      341.69      4.25 o 
   5   4   0     1237.34     1263.14     11.36 o 
   6   4   0       50.83       57.33      2.40 o 
   7   4   0      326.14      313.30      7.54 o 
   8   4   0      482.80      472.50      8.59 o 
   9   4   0      450.03      474.97     13.31 o 
  10   4   0       13.46        6.82      4.42 o 
  11   4   0        6.46        5.96      4.62 o 
  12   4   0        2.77        6.55      6.64 o 
   1   5   0     1529.82     1460.69     12.89 o 
   2   5   0    12169.84    12538.32     93.46 o 
   3   5   0      948.60      873.77      8.03 o 
   4   5   0      298.60      354.68      4.64 o 
   5   5   0      160.27      159.78      3.44 o 
   6   5   0      400.31      400.15      5.56 o 
   7   5   0       90.65       85.36      3.37 o 
   8   5   0        0.01       -1.90      2.18 o 
   9   5   0      258.91      280.30     12.08 o 
  10   5   0        0.00       -5.83      3.89 o 
  11   5   0        9.68        4.49      4.79 o 
  12   5   0        0.42       -5.41      5.11 o 
   0   6   0    10425.06    10511.09    135.23 o 
   1   6   0     7082.22     7520.43     60.04 o 
   2   6   0     8611.86     8899.88     67.07 o 
   3   6   0      600.69      601.25      6.56 o 
   4   6   0     2765.24     2947.26     23.02 o 
   5   6   0      248.30      283.72      4.48 o 
   6   6   0      106.92      105.72      3.44 o 
   7   6   0       13.51       12.90      2.00 o 
   8   6   0        0.51       -3.26      2.17 o 
   9   6   0      314.74      320.62     10.89 o 
  10   6   0        9.68        6.18      4.74 o 
  11   6   0        8.40        7.35      6.15 o 
  12   6   0       20.23       25.76      6.75 o 
   1   7   0    17432.49    19059.85    149.78 o 
   2   7   0      321.60      266.76      3.87 o 
   3   7   0      420.10      422.65      6.16 o 
   4   7   0     5295.98     5566.03     43.58 o 
   5   7   0      399.66      378.65      5.72 o 
   6   7   0       41.08       43.78      2.49 o 
   7   7   0      249.46      236.23      6.59 o 
   8   7   0       47.28       38.59      6.30 o 
   9   7   0        7.30        4.34      4.14 o 
  10   7   0      426.99      434.59     15.55 o 
  11   7   0        0.39        4.58      5.30 o 
  12   7   0       24.90       38.41      8.87 o 
   0   8   0      368.53      393.75     14.04 o 
   1   8   0    14535.13    14863.94    125.21 o 
   2   8   0      346.02      348.61      4.69 o 
   3   8   0        1.76        4.83      1.39 o 
   4   8   0       20.68       21.92      2.02 o 
   5   8   0       52.93       49.82      2.48 o 
   6   8   0      105.56      116.84      3.93 o 
   7   8   0       64.55       63.67      3.85 o 
   8   8   0        4.11        2.50      3.33 o 
   9   8   0      104.92      103.88      8.22 o 
  10   8   0       28.78       36.87      6.70 o 
  11   8   0        1.08        0.31      5.46 o 
  12   8   0      154.57      211.61     16.51 o 
   1   9   0      354.27      347.19      7.03 o 
   2   9   0      278.68      284.03      4.43 o 
   3   9   0        7.53        4.02      1.47 o 
   4   9   0       26.88       39.52      2.40 o 
   5   9   0      394.98      389.99      5.99 o 
   6   9   0       64.72       62.73      3.67 o 
   7   9   0      461.11      442.41      9.00 o 
   8   9   0        7.47        5.85      3.89 o 
   9   9   0       15.02       23.82      5.56 o 
  10   9   0      205.33      192.42     11.80 o 
  11   9   0        5.08       -3.47      5.73 o 
   0  10   0     1110.09     1099.57     23.76 o 
   1  10   0       83.64       76.15      3.16 o 
   2  10   0      680.22      724.23      8.20 o 
   3  10   0       20.44       19.17      2.37 o 
   4  10   0      556.59      552.14     12.56 o 
   5  10   0        5.62        5.44      1.99 o 
   6  10   0       43.62       41.60      3.36 o 
   7  10   0       32.16       23.29      4.43 o 
   8  10   0       72.47       67.61      5.59 o 
   9  10   0        0.30       -0.45      4.28 o 
  10  10   0        0.43        4.73      5.43 o 
  11  10   0        1.55        4.21      5.61 o 
   1  11   0        0.12        0.31      2.26 o 
   2  11   0     6912.12     6866.54     65.28 o 
   3  11   0      664.19      630.32      9.12 o 
   4  11   0      248.65      260.72      5.83 o 
   5  11   0        0.05       -1.06      1.98 o 
   6  11   0        0.03       -3.32      2.21 o 
   7  11   0        0.10       -5.74      4.03 o 
   8  11   0       31.46       30.86      4.68 o 
   9  11   0       12.59       14.88      4.48 o 
  10  11   0       29.07       42.95      7.24 o 
  11  11   0        2.52        6.00      5.87 o 
   0  12   0       24.68       28.50      5.16 o 
   1  12   0      313.86      307.56      6.46 o 
   2  12   0     3631.86     3647.63     40.29 o 
   3  12   0       23.37       21.32      2.69 o 
   4  12   0      237.74      247.82      5.75 o 
   5  12   0        9.04        8.89      2.47 o 
   6  12   0       37.25       34.40      3.41 o 
   7  12   0        0.02       -0.29      2.79 o 
   8  12   0       33.96       34.31      4.74 o 
   9  12   0       14.06       13.74      4.53 o 
  10  12   0       38.66       50.98     10.37 o 
  11  12   0       32.67       47.41      7.77 o 
   1  13   0      556.02      582.61     10.49 o 
   2  13   0      192.55      182.17      6.39 o 
   3  13   0     2918.66     2971.07     30.88 o 
   4  13   0      248.57      228.99      5.78 o 
   5  13   0       29.76       28.98      3.04 o 
   6  13   0      101.58      107.82      8.00 o 
   7  13   0        7.62        1.62      2.87 o 
   8  13   0       11.25        8.88      6.24 o 
   9  13   0       12.39       12.38      4.66 o 
  10  13   0       21.40       40.04      6.57 o 
  11  13   0        3.77       15.06      6.34 o 
   0  14   0       10.18       10.80      5.23 o 
   1  14   0      149.25      155.29      4.74 o 
   2  14   0     1132.63     1074.18     13.93 o 
   3  14   0      171.48      170.99      6.26 o 
   4  14   0        2.87       -2.76      2.55 o 
   5  14   0       20.21       19.35      2.86 o 
   6  14   0      164.78      157.44      6.44 o 
   7  14   0        0.64       -1.78      3.23 o 
   8  14   0       63.10       63.86      6.84 o 
   9  14   0       11.67        7.92      4.66 o 
  10  14   0       74.70       75.14      8.31 o 
   1  15   0      130.16      129.01      4.35 o 
   2  15   0      346.70      322.05      7.28 o 
   3  15   0       65.43       68.82      4.02 o 
   4  15   0        0.00       -2.37      2.24 o 
   5  15   0       63.49       71.82      3.66 o 
   6  15   0        6.32        0.31      2.91 o 
   7  15   0        3.66       -1.11      2.93 o 
   8  15   0        2.60        0.98      3.76 o 
   9  15   0       14.10       17.35      4.79 o 
  10  15   0        0.08        4.08      4.73 o 
   0  16   0       16.42       13.94      5.42 o 
   1  16   0        5.18       10.08      3.71 o 
   2  16   0        5.64        7.75      2.20 o 
   3  16   0      143.71      127.89      5.04 o 
   4  16   0      159.93      175.56      7.59 o 
   5  16   0       36.30       33.30      3.47 o 
   6  16   0       58.35       60.72      4.47 o 
   7  16   0        0.02       -4.61      3.08 o 
   8  16   0        5.33        2.66      3.90 o 
   9  16   0        0.30       -0.34      4.05 o 
  10  16   0        5.95       10.81      5.14 o 
   1  17   0       65.98       73.22      6.13 o 
   2  17   0      117.23      123.10      4.59 o 
   3  17   0      201.56      183.95      6.04 o 
   4  17   0      382.10      390.24      9.26 o 
   5  17   0        0.12       -1.26      2.71 o 
   6  17   0        0.44       -3.53      3.16 o 
   7  17   0        0.17       -0.81      3.20 o 
   8  17   0       22.64       32.39      5.13 o 
   9  17   0        6.18       10.89      4.58 o 
  10  17   0        0.88        7.80      4.91 o 
   0  18   0       21.01       11.15     15.68 o 
   1  18   0        0.69       -4.28      3.71 o 
   2  18   0       47.23       46.54      4.31 o 
   3  18   0     1639.50     1588.77     22.70 o 
   4  18   0       20.58       10.31      3.72 o 
   5  18   0       47.33       53.07      4.87 o 
   6  18   0        6.82       -2.04      4.10 o 
   7  18   0       39.07       32.41      4.80 o 
   8  18   0       41.18       44.12      5.55 o 
   9  18   0        2.77        4.76      6.27 o 
   1  19   0       20.10        7.87      4.59 o 
   2  19   0       13.82       20.37      2.60 o 
   3  19   0       59.25       59.22      3.92 o 
   4  19   0       19.87       26.83      5.26 o 
   5  19   0        1.03        0.74      3.49 o 
   6  19   0       13.51       18.24      4.80 o 
   7  19   0        1.23        3.44      5.93 o 
   8  19   0       35.77       44.83      6.69 o 
   9  19   0        0.15        2.09      5.48 o 
   0  20   0        9.78       13.89      7.03 o 
   1  20   0       41.01       32.00      5.80 o 
   2  20   0        2.43       -5.21      4.43 o 
   3  20   0       99.97      115.43      7.21 o 
   4  20   0        0.02        1.49      3.10 o 
   5  20   0      259.76      254.06      8.14 o 
   6  20   0       38.66       37.20      4.78 o 
   7  20   0        0.18        0.91      5.37 o 
   8  20   0        1.30       16.64      5.67 o 
   9  20   0        0.18        6.14      6.70 o 
   1  21   0        0.00        3.38      4.66 o 
   2  21   0        1.31        5.16      4.78 o 
   3  21   0       51.25       36.69      6.26 o 
   4  21   0       42.15       47.59      4.22 o 
   5  21   0        0.08        3.98      3.45 o 
   6  21   0        2.98        0.03      4.08 o 
   7  21   0       11.64        7.18      5.25 o 
   8  21   0        4.67       -0.70      5.06 o 
   0  22   0       17.27       20.41      7.84 o 
   1  22   0       80.58       78.70      7.57 o 
   2  22   0       21.37       14.84      5.63 o 
   3  22   0       97.92       99.97      8.31 o 
   4  22   0      102.13      105.25      7.11 o 
   5  22   0       34.20       20.28      6.06 o 
   6  22   0       48.19       37.30      7.65 o 
   7  22   0       16.03       16.93      8.36 o 
   8  22   0       12.20       22.31     14.64 o 
   1  23   0        5.65        2.53      4.94 o 
   2  23   0        4.43       -0.11      5.21 o 
   3  23   0        3.84        0.11      5.23 o 
   4  23   0       27.63       28.66      6.74 o 
   5  23   0      101.75      106.04      9.03 o 
   6  23   0        1.15       -8.71      7.39 o 
   7  23   0        5.12        1.08      8.61 o 
   0  24   0        8.10        6.36      7.70 o 
   1  24   0       61.09       54.61      7.85 o 
   2  24   0        2.38        2.44      5.23 o 
   3  24   0        1.82        2.63      5.61 o 
   4  24   0      145.78      124.80      9.86 o 
   5  24   0       30.18       49.55      7.61 o 
   6  24   0        7.01       -7.20     10.80 o 
   7  24   0        4.63        6.78      8.83 o 
   1  25   0       96.40       79.85      8.43 o 
   2  25   0        1.70       -2.18      5.47 o 
   3  25   0        0.09        2.23      5.87 o 
   4  25   0       51.80       12.16      6.87 o 
   5  25   0        5.57       -4.19      7.18 o 
   6  25   0        1.31        1.74      8.87 o 
   0  26   0       22.82        6.53      8.53 o 
   1  26   0        4.36       -2.32      5.71 o 
   2  26   0       10.01       10.04      6.34 o 
   3  26   0       27.18       25.74      7.20 o 
   4  26   0       15.53       13.87      6.93 o 
   5  26   0        5.83       -2.79      9.71 o 
   1  27   0       12.07        7.20      6.34 o 
   2  27   0        6.55       -3.14      5.87 o 
   3  27   0        1.03       -1.60      6.12 o 
   4  27   0       23.52       15.63      7.27 o 
   0  28   0        5.53        3.45      9.21 o 
   1  28   0        8.74       13.79      7.55 o 
   2  28   0        0.76        0.16      7.65 o 
   3  28   0       14.56       26.87      7.67 o 
 -12   1   1        9.31        6.76      6.01 o 
 -11   1   1        2.63        5.11      4.57 o 
 -10   1   1      253.63      242.69     10.63 o 
  -9   1   1       49.12       35.88      5.47 o 
  -8   1   1      311.19      304.24      7.59 o 
  -7   1   1        0.02        0.01      2.05 o 
  -6   1   1        0.93        0.20      1.80 o 
  -5   1   1     8683.47     9397.73     82.43 o 
  -4   1   1      608.24      579.47      6.17 o 
  -3   1   1      297.96      307.53      3.93 o 
  -2   1   1     3063.99     2743.21     78.46 o 
  -1   1   1        9.79        6.79      2.11 o 
   1   1   1     1561.80     1273.60     22.34 o 
   2   1   1      239.31      204.92      4.89 o 
   3   1   1       33.73       40.26      2.55 o 
   4   1   1        0.60       -2.59      1.72 o 
   5   1   1       43.61       36.25      2.25 o 
   6   1   1      512.02      472.18      7.06 o 
   7   1   1       29.66       28.35      2.65 o 
   8   1   1     2360.79     2391.95     27.22 o 
   9   1   1       67.06       76.42      6.53 o 
  10   1   1        0.00        0.89      4.16 o 
  11   1   1        7.21        9.33      5.23 o 
  12   1   1        0.48       -3.49      4.53 o 
 -12   2   1        0.22        6.58      5.87 o 
 -11   2   1       51.12       56.34      6.59 o 
 -10   2   1       64.24       54.20      6.26 o 
  -9   2   1       18.69        2.33      4.35 o 
  -8   2   1      328.19      285.19      7.45 o 
  -7   2   1       28.06       32.98      2.91 o 
  -6   2   1        4.62       11.53      4.95 o 
  -5   2   1     4341.13     4664.43     39.49 o 
  -4   2   1        8.52       10.62      1.26 o 
  -3   2   1    11792.91    11823.54     84.81 o 
  -2   2   1     5024.90     5046.91     36.57 o 
  -1   2   1      160.28      145.88      5.05 o 
   0   2   1     5545.34     2754.75    219.18 o 
   1   2   1      956.07      918.59     15.17 o 
   2   2   1     5170.13     5571.46     56.65 o 
   3   2   1        1.92        3.41      1.61 o 
   4   2   1       21.17       12.71      2.31 o 
   5   2   1       15.51       19.09      2.02 o 
   6   2   1        2.85        1.52      1.70 o 
   7   2   1      276.82      284.09      5.87 o 
   8   2   1     1338.46     1355.03     17.72 o 
   9   2   1      325.39      330.26     11.24 o 
  10   2   1       67.22       66.04      6.34 o 
  11   2   1       32.23       32.93      5.71 o 
  12   2   1        1.41        8.21      5.04 o 
 -12   3   1        5.41       11.06      6.30 o 
 -11   3   1        3.79        0.00      5.23 o 
 -10   3   1       69.37       63.13      6.41 o 
  -9   3   1       15.82        9.84      5.73 o 
  -8   3   1      260.97      265.87      9.10 o 
  -7   3   1       12.52       11.33      2.53 o 
  -6   3   1      345.98      350.43      5.87 o 
  -5   3   1      814.47      882.54     13.50 o 
  -4   3   1      706.70      715.30      7.86 o 
  -3   3   1     1408.86     1456.77     11.81 o 
  -2   3   1     1393.35     1243.71      8.92 o 
  -1   3   1      446.57      384.63      4.94 o 
   0   3   1       10.78        6.61      0.85 o 
   1   3   1      350.95      408.80      5.56 o 
   2   3   1     3088.41     2870.52     27.95 o 
   3   3   1      939.49      989.71     10.85 o 
   4   3   1     1376.42     1398.07     14.60 o 
   5   3   1      122.33      119.86      3.91 o 
   6   3   1       47.41       52.56      2.88 o 
   7   3   1      332.51      328.26      7.08 o 
   8   3   1      154.58      166.50      7.51 o 
   9   3   1     1510.43     1468.29     25.51 o 
  10   3   1       43.35       49.77      6.08 o 
  11   3   1       13.12       23.25      6.34 o 
  12   3   1        1.55        3.60      5.12 o 
 -12   4   1        3.31       11.31      6.11 o 
 -11   4   1       15.17        5.96      5.61 o 
 -10   4   1       17.58       22.83      5.76 o 
  -9   4   1        0.78       -8.15      5.43 o 
  -8   4   1        9.98        8.88      3.06 o 
  -7   4   1      424.39      387.92      7.16 o 
  -6   4   1      796.36      794.54      9.72 o 
  -5   4   1      186.21      171.20      5.00 o 
  -4   4   1        0.22        0.35      0.88 o 
  -3   4   1      447.27      403.53      4.13 o 
  -2   4   1     5105.80     5233.56     35.92 o 
  -1   4   1     6693.10     6758.24     49.10 o 
   0   4   1        5.79        3.01      1.07 o 
   1   4   1     9134.46     9579.05     87.03 o 
   2   4   1       59.62       92.22      3.67 o 
   3   4   1      639.85      587.30     11.75 o 
   4   4   1      369.30      419.77      6.03 o 
   5   4   1       13.38       17.46      2.13 o 
   6   4   1        1.08        0.00      1.70 o 
   7   4   1      171.44      166.62      5.38 o 
   8   4   1      339.39      344.01     10.10 o 
   9   4   1      408.84      433.24     12.87 o 
  10   4   1       36.08       25.53      5.29 o 
  11   4   1        0.16        5.85      4.81 o 
  12   4   1       10.20       16.35      6.98 o 
 -12   5   1        6.02        5.67      5.76 o 
 -11   5   1        0.16        8.31      5.61 o 
 -10   5   1       72.27       65.08      7.77 o 
  -9   5   1       83.10       72.62      7.37 o 
  -8   5   1       56.33       59.18      4.57 o 
  -7   5   1       44.45       49.32      3.42 o 
  -6   5   1       32.65       34.41      2.64 o 
  -5   5   1      572.93      624.72      6.82 o 
  -4   5   1      282.36      266.48      4.54 o 
  -3   5   1       59.06       52.84      1.53 o 
  -2   5   1      176.72      149.48      2.33 o 
  -1   5   1    51774.28    63069.76    678.98 o 
   0   5   1     1699.33     1871.17     18.84 o 
   1   5   1    32602.42    38678.47    320.66 o 
   2   5   1       18.76       19.86      1.76 o 
   3   5   1     2000.02     1963.22     19.22 o 
   4   5   1     2694.49     2854.30     27.12 o 
   5   5   1      241.12      300.98      5.72 o 
   6   5   1       19.41       20.93      2.42 o 
   7   5   1       25.72       23.91      2.85 o 
   8   5   1      221.10      216.47      7.80 o 
   9   5   1       31.46       41.13      5.80 o 
  10   5   1       19.17       16.88      5.13 o 
  11   5   1       18.64       17.17      5.47 o 
  12   5   1        7.00       13.24      6.27 o 
 -12   6   1       63.25       92.99      9.77 o 
 -11   6   1        0.42        5.68      5.43 o 
 -10   6   1        2.58       -6.04      4.83 o 
  -9   6   1       48.79       47.99      6.44 o 
  -8   6   1        1.59       -2.25      2.53 o 
  -7   6   1      106.84      127.07      5.01 o 
  -6   6   1      149.39      130.11      4.21 o 
  -5   6   1      139.62      142.96      3.33 o 
  -4   6   1      105.02      117.37      2.86 o 
  -3   6   1       42.97       44.17      1.50 o 
  -2   6   1     3926.98     4182.74     29.35 o 
  -1   6   1    38807.03    44494.83    298.47 o 
   0   6   1     1140.46     1088.16     12.28 o 
   1   6   1    16399.13    17711.54    160.32 o 
   2   6   1     1904.24     1822.94     17.86 o 
   3   6   1        5.19        3.21      1.42 o 
   4   6   1        8.27        4.33      1.83 o 
   5   6   1        0.00       -2.41      1.61 o 
   6   6   1        5.57        4.74      2.49 o 
   7   6   1      176.62      171.43      5.72 o 
   8   6   1        2.64       -2.24      3.74 o 
   9   6   1       68.08       74.28      6.53 o 
  10   6   1       58.62       62.09      6.53 o 
  11   6   1        6.25        5.11      4.93 o 
  12   6   1       29.10       32.74      7.22 o 
 -12   7   1       21.50       48.45      8.03 o 
 -11   7   1        9.95       11.84      6.11 o 
 -10   7   1       18.06       19.70      6.11 o 
  -9   7   1      127.94      119.78      8.98 o 
  -8   7   1        1.35        0.20      2.76 o 
  -7   7   1        8.78        9.66      2.60 o 
  -6   7   1      250.74      240.19      4.38 o 
  -5   7   1       36.60       32.92      1.84 o 
  -4   7   1     8331.00     9045.55     65.35 o 
  -3   7   1     1545.75     1473.22     11.75 o 
  -2   7   1       68.91       63.01      1.84 o 
  -1   7   1     5593.63     5535.09     38.34 o 
   0   7   1      789.46      754.88     11.90 o 
   1   7   1        0.42        2.44      1.79 o 
   2   7   1     2861.92     2944.21     27.36 o 
   3   7   1      260.15      244.99      4.82 o 
   4   7   1       35.00       40.76      2.62 o 
   5   7   1      149.43      130.52      4.01 o 
   6   7   1       53.01       35.86      3.48 o 
   7   7   1     1377.15     1432.74     21.69 o 
   8   7   1        8.70        4.81      3.01 o 
   9   7   1        2.87        1.22      4.18 o 
  10   7   1       10.98       20.02      5.79 o 
  11   7   1        5.58        4.15      4.51 o 
 -12   8   1       26.04       38.56      8.14 o 
 -11   8   1       37.67       43.14      7.51 o 
 -10   8   1        0.12       -7.24      4.83 o 
  -9   8   1        5.73       -0.41      3.79 o 
  -8   8   1       89.78      100.70      6.43 o 
  -7   8   1      101.79      105.98      4.68 o 
  -6   8   1       12.27       13.10      1.74 o 
  -5   8   1       22.33       17.16      1.68 o 
  -4   8   1      132.32      143.96      3.37 o 
  -3   8   1        0.18       -0.81      1.07 o 
  -2   8   1     1054.27      968.00      9.27 o 
  -1   8   1      590.47      668.85      6.35 o 
   0   8   1     4167.80     3954.91     35.66 o 
   1   8   1      240.03      255.50      5.61 o 
   2   8   1      321.60      354.58      5.74 o 
   3   8   1        9.08        1.56      1.66 o 
   4   8   1       82.48       75.27      3.27 o 
   5   8   1        1.37        2.47      2.10 o 
   6   8   1      133.66      128.89      6.43 o 
   7   8   1     2370.11     2413.23     27.48 o 
   8   8   1       17.65       18.56      3.25 o 
   9   8   1        4.17        2.74      4.03 o 
  10   8   1       13.54       21.00      5.31 o 
  11   8   1       10.60        4.92      4.88 o 
 -12   9   1       22.41       25.14      7.22 o 
 -11   9   1       31.88       36.93      7.02 o 
 -10   9   1       30.14       23.89      7.68 o 
  -9   9   1      172.31      160.39      8.49 o 
  -8   9   1       10.20        1.63      3.74 o 
  -7   9   1        0.38        0.27      1.63 o 
  -6   9   1      347.41      358.00      6.06 o 
  -5   9   1      148.24      150.14      3.74 o 
  -4   9   1      232.18      225.66      4.26 o 
  -3   9   1        0.25        0.13      1.23 o 
  -2   9   1      127.86      115.39      2.81 o 
  -1   9   1     1604.29     1497.92     14.26 o 
   0   9   1      353.00      330.51      5.87 o 
   1   9   1      348.82      309.14      5.01 o 
   2   9   1      301.92      301.65      5.68 o 
   3   9   1       24.04       28.39      2.63 o 
   4   9   1      697.02      697.26     11.08 o 
   5   9   1       76.71       79.56      5.56 o 
   6   9   1      506.69      507.08      9.13 o 
   7   9   1     1654.18     1642.86     19.24 o 
   8   9   1       49.28       47.68      4.87 o 
   9   9   1       37.15       40.15      5.31 o 
  10   9   1      508.89      520.40     14.95 o 
  11   9   1       81.75       75.49      8.50 o 
 -11  10   1        0.18       -7.80      5.20 o 
 -10  10   1       29.64       27.07      6.16 o 
  -9  10   1        0.82        4.04      4.09 o 
  -8  10   1       73.92       77.06      6.23 o 
  -7  10   1      298.02      249.51     23.15 o 
  -6  10   1        7.31        6.77      2.21 o 
  -5  10   1        0.14        0.46      1.62 o 
  -4  10   1       13.69       16.92      1.84 o 
  -3  10   1       68.34       87.80      2.68 o 
  -2  10   1        3.49        3.42      1.35 o 
  -1  10   1     1347.34     1453.66     14.97 o 
   0  10   1       45.36       49.58      7.47 o 
   1  10   1       19.26       30.20      4.15 o 
   2  10   1      162.62      156.29      5.11 o 
   3  10   1      182.19      190.81      6.01 o 
   4  10   1        0.08       -0.57      2.46 o 
   5  10   1       31.68       38.57      3.10 o 
   6  10   1      103.15       93.22      4.58 o 
   7  10   1       96.92      107.45      6.46 o 
   8  10   1        1.50        0.21      3.28 o 
   9  10   1        0.04        3.96      4.80 o 
  10  10   1      371.40      437.80     15.79 o 
  11  10   1        0.27       -0.27      5.54 o 
 -11  11   1       18.74       17.14      7.66 o 
 -10  11   1       65.20       67.60      7.91 o 
  -9  11   1       29.45       27.92      4.86 o 
  -8  11   1       22.91       17.13      4.26 o 
  -7  11   1      264.20      250.22      6.52 o 
  -6  11   1        3.37        2.99      2.27 o 
  -5  11   1      110.89      109.36      3.67 o 
  -4  11   1      163.84      172.60      4.20 o 
  -3  11   1     6384.67     6640.57     54.97 o 
  -2  11   1     1281.34     1304.37     13.04 o 
  -1  11   1      132.94      141.64      5.99 o 
   0  11   1        5.13        5.00      2.60 o 
   1  11   1      177.60      193.82     11.98 o 
   2  11   1      227.22      263.77      6.56 o 
   3  11   1      274.88      349.73      8.26 o 
   4  11   1       20.80       26.57      2.93 o 
   5  11   1       69.31       67.15      4.31 o 
   6  11   1       25.77       31.97      3.81 o 
   7  11   1        4.25        0.61      4.05 o 
   8  11   1        7.69        5.97      3.65 o 
   9  11   1        1.36        3.86      4.65 o 
  10  11   1      162.35      163.33     10.70 o 
  11  11   1        0.71       -7.83      5.22 o 
 -11  12   1       31.49       42.79      7.49 o 
 -10  12   1       14.58        8.00      4.77 o 
  -9  12   1       70.94       82.16      6.66 o 
  -8  12   1       12.90       18.47      4.73 o 
  -7  12   1        5.13        4.33      4.31 o 
  -6  12   1       18.25       22.15      2.89 o 
  -5  12   1       48.86       59.83      3.20 o 
  -4  12   1        5.96        7.89      1.94 o 
  -3  12   1       74.45      103.45      4.17 o 
  -2  12   1     7861.48     8044.57     70.47 o 
  -1  12   1      247.95      198.54      8.55 o 
   0  12   1      759.22      762.04     13.97 o 
   1  12   1      354.38      395.98     11.67 o 
   2  12   1     3844.36     3738.25     46.49 o 
   3  12   1       51.47       57.25      6.16 o 
   4  12   1        9.77       10.77      2.60 o 
   5  12   1       34.32       38.13      3.78 o 
   6  12   1      201.73      194.33      8.69 o 
   7  12   1       70.61       70.43      4.67 o 
   8  12   1        0.02       -0.72      3.65 o 
   9  12   1       39.85       43.14      6.27 o 
  10  12   1       67.92       76.65      8.31 o 
  11  12   1        0.89        3.49      6.24 o 
 -11  13   1      142.84      161.45     11.51 o 
 -10  13   1        2.55        7.58      4.73 o 
  -9  13   1        5.09        6.38      4.33 o 
  -8  13   1       96.30       97.93     10.47 o 
  -7  13   1       25.97       25.38      3.27 o 
  -6  13   1        0.05       -3.23      2.42 o 
  -5  13   1        4.27        3.74      2.10 o 
  -4  13   1       13.95       11.97      2.21 o 
  -3  13   1      685.03      673.09      9.12 o 
  -2  13   1     1709.23     1769.96     18.15 o 
  -1  13   1      193.08      175.86      5.02 o 
   0  13   1      232.48      224.54      7.82 o 
   1  13   1        3.34        9.83      3.39 o 
   2  13   1     2358.32     2412.74     36.42 o 
   3  13   1       36.71       52.55      3.74 o 
   4  13   1      440.33      478.42      9.36 o 
   5  13   1      303.73      313.69      7.97 o 
   6  13   1       15.03       15.17      3.76 o 
   7  13   1        1.05       -4.30      3.22 o 
   8  13   1       59.52       51.91      5.71 o 
   9  13   1       77.05       80.45      7.77 o 
  10  13   1        1.63        3.16      5.20 o 
 -11  14   1       17.53       40.11      7.83 o 
 -10  14   1        0.18       -4.36      4.24 o 
  -9  14   1       25.45       22.97      4.94 o 
  -8  14   1       16.89       10.24      5.03 o 
  -7  14   1        1.10       -3.56      2.99 o 
  -6  14   1       15.01       11.72      2.85 o 
  -5  14   1        9.59        9.85      2.39 o 
  -4  14   1       32.01       26.79      2.78 o 
  -3  14   1      526.83      537.42      7.32 o 
  -2  14   1      898.52      907.21     10.78 o 
  -1  14   1      197.73      182.85      6.06 o 
   0  14   1       84.47       67.89      9.53 o 
   1  14   1        4.89        1.85      3.32 o 
   2  14   1        2.52        5.42      4.39 o 
   3  14   1       34.21       30.88      2.85 o 
   4  14   1      281.64      282.89      7.31 o 
   5  14   1      426.11      470.60     10.11 o 
   6  14   1      569.51      589.69     14.18 o 
   7  14   1       12.34       14.85      3.54 o 
   8  14   1       20.78       24.70      4.88 o 
   9  14   1       12.21       12.87      5.20 o 
  10  14   1        1.77        4.89      5.43 o 
 -10  15   1        0.53        5.33      4.73 o 
  -9  15   1       25.94       25.02      5.10 o 
  -8  15   1        6.58        8.00      4.33 o 
  -7  15   1       71.20       55.79      4.68 o 
  -6  15   1        4.73       -0.52      2.62 o 
  -5  15   1        0.01        0.81      2.23 o 
  -4  15   1      428.00      407.15      8.17 o 
  -3  15   1      197.99      226.57      6.30 o 
  -2  15   1        3.05        5.19      2.07 o 
  -1  15   1        3.84        1.50      3.36 o 
   0  15   1       34.47       41.56      4.66 o 
   1  15   1      111.04       97.71      8.45 o 
   2  15   1       89.23       97.31      5.84 o 
   3  15   1       37.91       44.86      3.05 o 
   4  15   1      175.09      156.89      7.11 o 
   5  15   1      181.00      188.32      7.06 o 
   6  15   1      402.73      414.63     10.70 o 
   7  15   1        4.77        4.45      3.43 o 
   8  15   1        7.94       10.76      4.73 o 
   9  15   1        6.36        4.27      5.03 o 
  10  15   1        5.52        5.58      8.87 o 
 -10  16   1       12.59       21.44      5.59 o 
  -9  16   1        8.99       11.41      4.66 o 
  -8  16   1        0.52       -2.22      3.89 o 
  -7  16   1       37.74       34.33      4.61 o 
  -6  16   1       31.67       25.42      3.38 o 
  -5  16   1      131.53      127.58      5.41 o 
  -4  16   1      234.07      203.75      5.75 o 
  -3  16   1      412.11      387.92      7.36 o 
  -2  16   1       11.14       15.06      2.28 o 
  -1  16   1       38.58       35.29      4.02 o 
   0  16   1       34.26       38.60      4.79 o 
   1  16   1       38.77       26.97      2.77 o 
   2  16   1       84.04       90.70      7.47 o 
   3  16   1       11.12       11.96      3.51 o 
   4  16   1       51.63       57.94      3.99 o 
   5  16   1      401.90      424.79      9.96 o 
   6  16   1      881.57      848.08     15.30 o 
   7  16   1       32.50       31.49      4.09 o 
   8  16   1        1.38       -0.28      3.89 o 
   9  16   1       22.02       31.26      5.38 o 
  10  16   1       12.56       20.44      9.80 o 
 -10  17   1        0.81        7.28      4.97 o 
  -9  17   1        0.17       -1.60      4.14 o 
  -8  17   1       34.15       33.04      5.19 o 
  -7  17   1       93.83       93.12      6.19 o 
  -6  17   1        3.74        3.02      2.95 o 
  -5  17   1        7.67        3.94      2.97 o 
  -4  17   1      113.86      118.71      5.42 o 
  -3  17   1      913.69      856.94     11.61 o 
  -2  17   1      330.88      344.67      9.77 o 
  -1  17   1      170.35      172.12      5.62 o 
   0  17   1      200.16      187.13     15.20 o 
   1  17   1        0.17       -1.86      2.16 o 
   2  17   1      197.44      198.32      6.69 o 
   3  17   1      556.98      531.65     18.67 o 
   4  17   1      131.78      148.92      8.62 o 
   5  17   1       24.12       23.97      3.87 o 
   6  17   1        3.29       -0.30      3.52 o 
   7  17   1       13.07       15.43      3.81 o 
   8  17   1        0.55        1.29      5.40 o 
   9  17   1        2.27        6.68      5.94 o 
  -9  18   1        0.54       -3.34      6.64 o 
  -8  18   1        4.00       -1.03      3.93 o 
  -7  18   1       35.21       40.65      4.98 o 
  -6  18   1        0.87       -2.82      3.31 o 
  -5  18   1       39.98       35.86      3.62 o 
  -4  18   1      622.05      610.61     11.04 o 
  -3  18   1        2.97       12.37      4.79 o 
  -2  18   1      822.29      739.81     13.20 o 
  -1  18   1        8.93        7.15      2.53 o 
   0  18   1      142.19      144.74      8.35 o 
   1  18   1        1.64       -1.07      2.25 o 
   2  18   1      111.66      102.38      6.84 o 
   3  18   1      400.12      368.60     12.05 o 
   4  18   1      178.86      211.08      9.19 o 
   5  18   1       14.95       19.09      4.63 o 
   6  18   1       15.56        8.65      4.98 o 
   7  18   1        0.58       -4.93      3.29 o 
   8  18   1        0.59        2.40      4.99 o 
   9  18   1        1.55        5.32      5.48 o 
  -9  19   1       40.83       50.26      7.56 o 
  -8  19   1       14.58       21.48      6.05 o 
  -7  19   1       26.82       23.47      5.37 o 
  -6  19   1       57.53       40.14      4.77 o 
  -5  19   1       17.12       19.80      4.62 o 
  -4  19   1       16.80       24.82      3.63 o 
  -3  19   1      740.08      682.36     10.23 o 
  -2  19   1      651.93      679.79     12.82 o 
  -1  19   1       77.71       68.44      6.41 o 
   0  19   1        1.27       -0.31      4.12 o 
   1  19   1       16.99       20.89      2.44 o 
   2  19   1       47.40       46.20      4.08 o 
   3  19   1      192.29      185.62     10.33 o 
   4  19   1       23.51       29.74      4.92 o 
   5  19   1      292.00      330.25     12.78 o 
   6  19   1       17.67       14.50      6.04 o 
   7  19   1        5.66        3.14      4.83 o 
   8  19   1        5.31        2.05      5.01 o 
   9  19   1       25.90       29.39      7.59 o 
  -9  20   1        0.10        3.79      5.30 o 
  -8  20   1        2.38        4.93      5.15 o 
  -7  20   1        0.73        5.60      4.97 o 
  -6  20   1        2.59       -5.37      3.58 o 
  -5  20   1       12.31        1.40      4.73 o 
  -4  20   1      130.44      120.43      5.64 o 
  -3  20   1      102.45      104.35      4.86 o 
  -2  20   1      126.52      124.87      8.65 o 
  -1  20   1       26.55       18.29      5.04 o 
   0  20   1       85.59       81.61      7.75 o 
   1  20   1        1.49        4.83      4.68 o 
   2  20   1      137.77      162.67      6.53 o 
   3  20   1       81.20       84.53      5.61 o 
   4  20   1       84.16      101.19      6.33 o 
   5  20   1       79.98       80.66      6.85 o 
   6  20   1        6.50        6.75      4.81 o 
   7  20   1        0.23       -4.74      4.55 o 
   8  20   1        0.03        3.18      5.17 o 
  -8  21   1        0.49       -7.56      5.04 o 
  -7  21   1        4.65        0.41      4.18 o 
  -6  21   1        0.03        0.35      3.97 o 
  -5  21   1        8.59        5.05      3.45 o 
  -4  21   1       12.34       10.44      5.23 o 
  -3  21   1      107.95       95.46      6.28 o 
  -2  21   1       22.61       22.65      3.66 o 
  -1  21   1       78.57       84.16      7.39 o 
   0  21   1        0.01        1.35      4.71 o 
   1  21   1       50.51       49.79      6.61 o 
   2  21   1       22.56       20.38      5.56 o 
   3  21   1        0.28        2.39      3.59 o 
   4  21   1        5.01        4.25      3.88 o 
   5  21   1      128.41      134.62      8.86 o 
   6  21   1        0.82        7.07      4.66 o 
   7  21   1       12.90       15.09      5.52 o 
   8  21   1        2.79        3.52      5.46 o 
  -8  22   1        0.11        1.05      7.39 o 
  -7  22   1        3.20        4.92     13.94 o 
  -6  22   1       24.04       20.49      8.62 o 
  -5  22   1       43.45       43.76      7.95 o 
  -4  22   1       56.75       48.45      6.76 o 
  -3  22   1        0.06       -2.40      4.88 o 
  -2  22   1       34.37       26.94      5.91 o 
  -1  22   1       23.44       16.19      5.51 o 
   0  22   1       26.73       34.48      6.01 o 
   1  22   1       54.84       63.97      7.20 o 
   2  22   1       24.28       21.57      6.14 o 
   3  22   1       10.73        5.79      5.56 o 
   4  22   1       27.15       31.03      6.68 o 
   5  22   1        7.06       10.62      6.08 o 
   6  22   1        5.66       -2.21      6.34 o 
   7  22   1        2.33        6.75      5.30 o 
  -7  23   1       13.61       20.07      9.41 o 
  -6  23   1       25.09       28.01     15.34 o 
  -5  23   1        1.03       10.59      5.59 o 
  -4  23   1      212.34      156.39     10.14 o 
  -3  23   1        0.03       -4.62      6.61 o 
  -2  23   1       42.53       43.83      6.68 o 
  -1  23   1        0.02       -6.74      4.49 o 
   0  23   1        1.92        6.38      5.36 o 
   1  23   1        0.98        0.44      5.12 o 
   2  23   1        0.81        2.13      5.12 o 
   3  23   1        1.19        3.11      5.21 o 
   4  23   1       13.35        5.50      6.06 o 
   5  23   1       76.21       78.39      8.51 o 
   6  23   1        1.61       -4.57      6.41 o 
   7  23   1       50.39       59.25     16.73 o 
  -7  24   1        6.12        0.38     14.99 o 
  -6  24   1        5.39        7.32      8.87 o 
  -5  24   1        0.05       -1.78      6.57 o 
  -4  24   1      106.37       93.51      9.03 o 
  -3  24   1        0.16       -5.41      5.43 o 
  -2  24   1        0.62        1.31      5.18 o 
  -1  24   1        1.24        6.89      5.49 o 
   0  24   1       96.31       90.13      8.60 o 
   1  24   1        9.66       12.99      5.80 o 
   2  24   1        0.19       -5.59      6.54 o 
   3  24   1       18.10       18.65      6.55 o 
   4  24   1       15.94       15.04      6.66 o 
   5  24   1       49.80       55.45      8.17 o 
   6  24   1        5.03        9.42     10.80 o 
  -6  25   1       30.41       49.65     10.84 o 
  -5  25   1       39.41       45.03     17.78 o 
  -4  25   1       17.90       25.84      6.69 o 
  -3  25   1       17.15        9.79      6.01 o 
  -2  25   1        5.32        8.45      6.24 o 
  -1  25   1      140.99      110.12      9.41 o 
   0  25   1        5.35        8.40      5.94 o 
   1  25   1       21.53       20.63      7.04 o 
   2  25   1        0.19       -4.72      5.47 o 
   3  25   1       13.00       18.31      6.85 o 
   4  25   1       32.89       46.57      7.91 o 
   5  25   1       25.03       32.37      7.29 o 
   6  25   1        2.06       11.42     10.02 o 
  -5  26   1       31.66       44.09     11.83 o 
  -4  26   1       14.25       24.68      7.03 o 
  -3  26   1       11.24       10.82      6.34 o 
  -2  26   1        8.77        0.56      5.99 o 
  -1  26   1       54.46       43.37      7.62 o 
   0  26   1        4.31        1.73      5.72 o 
   1  26   1       24.00       21.68      6.76 o 
   2  26   1        6.32       -2.48      7.55 o 
   3  26   1        6.34       16.32      6.87 o 
   4  26   1       78.98       78.25      9.22 o 
   5  26   1        6.93        4.18      7.84 o 
  -4  27   1       22.73       15.74     11.90 o 
  -3  27   1        1.05       -8.59      5.72 o 
  -2  27   1        4.65        0.63      5.97 o 
  -1  27   1        2.33       -0.01      5.99 o 
   0  27   1        0.01       -4.18      5.83 o 
   1  27   1        5.25        4.27      6.36 o 
   2  27   1        0.01       -2.18      6.04 o 
   3  27   1       10.39        4.66      6.73 o 
   4  27   1        1.80        2.06      6.93 o 
  -3  28   1        0.49       -8.18      5.91 o 
  -2  28   1        0.00       -4.92      5.96 o 
  -1  28   1        0.24       -7.22      6.17 o 
   0  28   1       16.15       12.54      9.05 o 
   1  28   1        0.47        3.20      6.61 o 
   2  28   1        3.54        6.08      6.52 o 
 -12   0   2        7.88       14.64     11.15 o 
 -11   0   2        0.36        0.00      9.76 o 
 -10   0   2      397.11      357.87     23.72 o 
  -9   0   2      177.27      223.14     20.22 o 
  -8   0   2      541.18      509.19     13.15 o 
  -7   0   2      141.73      127.54      7.91 o 
  -6   0   2      534.48      613.65     11.07 o 
  -5   0   2       29.58       24.79      4.23 o 
  -4   0   2     2510.20     2696.40     48.62 o 
  -3   0   2       25.08       25.50      3.18 o 
  -2   0   2     3848.10     3752.93     63.41 o 
  -1   0   2     2086.72     2179.86     34.93 o 
   0   0   2    79255.08   111290.04   1716.40 o 
   1   0   2    12570.96    13794.21    215.92 o 
   2   0   2      393.39      450.92     14.32 o 
   3   0   2     3360.29     3779.95     64.64 o 
   4   0   2      163.92      159.99      8.62 o 
   5   0   2      714.54      621.97     17.27 o 
   6   0   2      126.96      129.70     11.85 o 
   7   0   2        0.09       -1.31      3.47 o 
   8   0   2       44.23       39.93      6.27 o 
   9   0   2      215.79      242.14     14.00 o 
  10   0   2       39.04       34.33      7.63 o 
  11   0   2       28.28       23.13      8.03 o 
  12   0   2        0.01       -6.97      9.06 o 
 -12   1   2        0.90        1.94      6.64 o 
 -11   1   2        0.08       -6.36      5.85 o 
 -10   1   2       44.03       45.65      8.62 o 
  -9   1   2        2.10       -1.16      4.43 o 
  -8   1   2      615.38      598.49     11.89 o 
  -7   1   2        0.79        1.65      2.12 o 
  -6   1   2       14.64       19.96      2.15 o 
  -5   1   2     4747.66     5080.21     42.33 o 
  -4   1   2     1555.86     1561.98     21.59 o 
  -3   1   2     6584.07     6587.55     77.61 o 
  -2   1   2       72.55       58.69      2.60 o 
  -1   1   2      144.78      113.81      6.76 o 
   0   1   2     2147.15     2103.64     25.07 o 
   1   1   2     3005.53     3222.72     49.00 o 
   2   1   2      103.67       79.61      4.13 o 
   3   1   2      560.72      571.15     10.48 o 
   4   1   2      286.09      287.63     11.38 o 
   5   1   2      424.23      416.66      9.83 o 
   6   1   2        0.62        1.67      2.93 o 
   7   1   2        6.88        2.79      2.45 o 
   8   1   2      308.10      329.91      9.51 o 
   9   1   2      108.71      118.91      7.66 o 
  10   1   2        4.03        4.95      4.24 o 
  11   1   2        0.11       -2.94      4.30 o 
  12   1   2        5.62       14.66      7.63 o 
 -12   2   2        3.80       -6.94      5.85 o 
 -11   2   2        8.59       14.64      6.90 o 
 -10   2   2       10.48        7.55      5.36 o 
  -9   2   2        4.24       -6.82      4.55 o 
  -8   2   2      134.17      125.31      5.62 o 
  -7   2   2      173.99      177.51      5.96 o 
  -6   2   2       81.05       87.86      3.03 o 
  -5   2   2       48.50       68.22      2.56 o 
  -4   2   2      586.23      613.34     13.88 o 
  -3   2   2     1481.66     1654.98     20.77 o 
  -2   2   2       90.33      111.11      2.37 o 
  -1   2   2       69.23       78.89      2.52 o 
   0   2   2       10.56        2.44      1.41 o 
   1   2   2     5524.89     5741.45     65.52 o 
   2   2   2     5275.78     5330.55     61.93 o 
   3   2   2      116.77      115.53      4.48 o 
   4   2   2     1311.69     1529.97     22.07 o 
   5   2   2        6.49        7.18      2.95 o 
   6   2   2      292.36      264.64      8.95 o 
   7   2   2       81.06       84.95      4.38 o 
   8   2   2     1996.13     2001.59     24.50 o 
   9   2   2       88.41       91.14      6.88 o 
  10   2   2        0.29        0.30      4.07 o 
  11   2   2        5.02        7.37      4.68 o 
 -12   3   2        3.17        7.11      7.34 o 
 -11   3   2        7.90       12.90      7.39 o 
 -10   3   2       81.67       64.12      7.63 o 
  -9   3   2        3.53       -6.04      4.43 o 
  -8   3   2      414.85      377.60      8.76 o 
  -7   3   2      280.78      280.26      6.12 o 
  -6   3   2       17.74       33.87      2.29 o 
  -5   3   2     1177.48     1341.53     13.05 o 
  -4   3   2      331.37      334.63      5.15 o 
  -3   3   2      613.46      679.80     10.69 o 
  -2   3   2       46.81       58.35      1.52 o 
  -1   3   2       77.05       57.92      2.18 o 
   0   3   2     1306.79     1186.83     13.98 o 
   1   3   2      231.34      235.08      5.11 o 
   2   3   2     1320.51     1359.95     16.83 o 
   3   3   2      112.55      100.02      4.23 o 
   4   3   2      538.68      535.78     10.91 o 
   5   3   2      108.95       84.66      5.23 o 
   6   3   2       62.68       72.03      4.67 o 
   7   3   2        8.32       10.17      2.92 o 
   8   3   2     1521.58     1484.50     19.72 o 
   9   3   2      643.75      686.27     18.03 o 
  10   3   2       70.57       91.34      7.43 o 
  11   3   2        0.36       -5.83      3.89 o 
 -12   4   2       25.15       38.01      9.33 o 
 -11   4   2       15.38       15.86      5.93 o 
 -10   4   2       17.56       14.35      5.76 o 
  -9   4   2       94.52       79.81      7.73 o 
  -8   4   2      207.68      223.72      6.15 o 
  -7   4   2       88.61       82.73      3.79 o 
  -6   4   2     2482.79     2541.35     26.60 o 
  -5   4   2       30.61       27.03      3.08 o 
  -4   4   2     2661.98     2880.38     24.89 o 
  -3   4   2     1700.85     1751.26     17.84 o 
  -2   4   2     1687.65     1654.81     12.81 o 
  -1   4   2      901.46      870.49      8.97 o 
   0   4   2      809.78      867.11     10.21 o 
   1   4   2      115.78      100.50      3.80 o 
   2   4   2       35.55       36.51      2.86 o 
   3   4   2     1038.28     1084.25     14.84 o 
   4   4   2      985.91     1086.38     17.30 o 
   5   4   2       52.59       64.24      4.92 o 
   6   4   2      206.51      211.48      6.96 o 
   7   4   2        8.45       10.41      3.08 o 
   8   4   2      538.60      551.88     16.33 o 
   9   4   2      693.94      701.41     20.25 o 
  10   4   2       16.76       16.66      5.13 o 
  11   4   2        0.54       -3.97      4.24 o 
 -12   5   2       11.66       13.65      9.06 o 
 -11   5   2       43.97       47.27      7.22 o 
 -10   5   2       28.67       23.70      6.44 o 
  -9   5   2      122.92       97.84      8.98 o 
  -8   5   2       31.36       32.39      3.14 o 
  -7   5   2       15.08       21.18      2.52 o 
  -6   5   2     3648.27     3624.93     36.67 o 
  -5   5   2      162.64      169.09      4.07 o 
  -4   5   2     1888.20     2112.99     19.10 o 
  -3   5   2      517.71      483.43      5.13 o 
  -2   5   2     4049.44     4271.06     29.75 o 
  -1   5   2      817.56      875.69      8.69 o 
   0   5   2     2873.22     3058.74     29.86 o 
   1   5   2     4282.75     4112.46     39.72 o 
   2   5   2      491.44      490.58      7.79 o 
   3   5   2      205.40      266.20      7.41 o 
   4   5   2       91.19       92.97      4.38 o 
   5   5   2      149.45      158.26      7.18 o 
   6   5   2       12.87       14.82      4.33 o 
   7   5   2      213.36      203.04      7.17 o 
   8   5   2      246.68      252.42      9.20 o 
   9   5   2      675.64      721.49     16.38 o 
  10   5   2       47.25       59.32      6.52 o 
  11   5   2        6.84       17.64      5.29 o 
 -12   6   2       24.01       27.77      9.11 o 
 -11   6   2       83.91       84.81      8.84 o 
 -10   6   2      104.34       93.92      8.71 o 
  -9   6   2      238.81      219.19      8.85 o 
  -8   6   2        5.76        3.48      2.91 o 
  -7   6   2        9.14       10.21      2.44 o 
  -6   6   2      829.65      849.87     11.55 o 
  -5   6   2      604.36      499.75      7.23 o 
  -4   6   2     3890.68     4356.49     34.16 o 
  -3   6   2     1132.72     1196.29     10.09 o 
  -2   6   2        0.45        1.34      0.94 o 
  -1   6   2      259.54      254.12      3.66 o 
   0   6   2       17.67       33.06      2.69 o 
   1   6   2      588.78      611.38      8.85 o 
   3   6   2       46.17       61.29      3.20 o 
   4   6   2      127.88       98.82      5.64 o 
   5   6   2      134.74      144.02      7.06 o 
   6   6   2      169.60      167.87      6.56 o 
   7   6   2      941.39      927.91     15.11 o 
   8   6   2        2.75       -2.83      4.84 o 
   9   6   2      270.44      309.28     11.12 o 
  10   6   2        0.06        0.41      4.51 o 
  11   6   2        0.74        1.28      5.10 o 
 -12   7   2        5.08        6.51      6.44 o 
 -11   7   2       23.33       27.96      6.87 o 
 -10   7   2        2.01        4.69      5.09 o 
  -9   7   2        2.86        0.85      3.91 o 
  -8   7   2       43.48       43.10      3.70 o 
  -7   7   2        3.23        1.12      2.21 o 
  -6   7   2      629.08      589.32      9.25 o 
  -5   7   2      294.80      330.43      5.84 o 
  -4   7   2     6575.77     6969.13     50.92 o 
  -3   7   2     1936.83     2038.08     17.14 o 
  -2   7   2      109.89      114.01      2.39 o 
  -1   7   2     3897.02     4118.91     32.22 o 
   0   7   2      204.68      214.05      4.96 o 
   1   7   2      253.61      252.02      5.54 o 
   2   7   2      361.95      408.77      6.88 o 
   3   7   2      524.56      469.25      9.52 o 
   4   7   2       45.71       46.20      4.00 o 
   5   7   2       43.48       45.33      3.85 o 
   6   7   2        0.00       -1.57      2.79 o 
   7   7   2      811.60      810.87     14.11 o 
   8   7   2       20.11       24.11      3.79 o 
   9   7   2        4.78        5.72      4.16 o 
  10   7   2       62.19       51.59      6.26 o 
  11   7   2        3.50        4.47      4.96 o 
 -12   8   2       13.67        8.56      6.52 o 
 -11   8   2        0.90        0.87      5.49 o 
 -10   8   2        0.91       -0.46      4.95 o 
  -9   8   2       56.22       43.94      5.21 o 
  -8   8   2       41.61       41.03      4.86 o 
  -7   8   2       22.42       22.05      2.93 o 
  -6   8   2      119.88      131.37      4.82 o 
  -5   8   2        0.11       -0.90      1.13 o 
  -4   8   2      233.20      254.33      4.04 o 
  -3   8   2      162.29      188.98      3.85 o 
  -2   8   2      226.13      198.31      3.33 o 
  -1   8   2      390.84      438.43      5.92 o 
   0   8   2      491.59      426.41      7.22 o 
   1   8   2     1416.71     1390.62     14.72 o 
   2   8   2      962.77     1115.48     16.79 o 
   3   8   2        2.90        1.63      2.34 o 
   4   8   2       89.70       72.82      4.74 o 
   5   8   2       27.24       28.49      3.26 o 
   6   8   2      211.23      187.65      7.26 o 
   7   8   2       32.44       48.55      4.84 o 
   8   8   2       33.48       29.13      3.70 o 
   9   8   2      111.35      112.62      7.63 o 
  10   8   2       44.79       39.56      6.14 o 
  11   8   2        0.12       -4.99      4.86 o 
 -12   9   2        2.76        0.60      6.34 o 
 -11   9   2       11.76        7.55      6.01 o 
 -10   9   2        1.80       -2.14      4.22 o 
  -9   9   2       13.03        9.47      5.35 o 
  -8   9   2      107.07       91.31      6.26 o 
  -7   9   2       57.16       62.28      3.86 o 
  -6   9   2      125.09      107.98      5.14 o 
  -5   9   2      109.89      113.44      3.03 o 
  -4   9   2      221.27      250.62      4.28 o 
  -3   9   2      600.37      629.72      7.28 o 
  -2   9   2      496.33      550.28      6.38 o 
  -1   9   2      960.67      936.33     11.62 o 
   0   9   2     1177.74     1167.24     17.77 o 
   1   9   2      797.55      716.42     14.93 o 
   2   9   2      629.19      641.08     11.34 o 
   3   9   2       43.62       38.47      4.43 o 
   4   9   2      218.25      216.21      7.26 o 
   5   9   2      438.53      454.06      9.42 o 
   6   9   2      426.65      375.04      9.77 o 
   7   9   2      480.20      516.79     16.85 o 
   8   9   2        9.40        8.83      3.24 o 
   9   9   2        0.07        4.29      4.09 o 
  10   9   2       67.72       84.31      7.39 o 
  11   9   2       50.81       44.80      6.68 o 
 -12  10   2        1.40       -6.74      6.68 o 
 -11  10   2        5.11       -1.38      5.71 o 
 -10  10   2       54.09       46.65      7.35 o 
  -9  10   2       17.37       16.81      4.48 o 
  -8  10   2        3.51        6.37      3.81 o 
  -7  10   2       34.53       25.53      4.62 o 
  -6  10   2       44.28       46.02      2.51 o 
  -5  10   2       14.40       10.64      1.81 o 
  -4  10   2       28.26       39.57      2.41 o 
  -3  10   2      461.88      411.58      6.12 o 
  -2  10   2     1547.74     1634.31     15.62 o 
  -1  10   2       53.06       80.27      3.37 o 
   0  10   2        8.08        5.33      1.75 o 
   1  10   2      871.26      921.77     18.29 o 
   2  10   2       13.34       21.16      2.69 o 
   3  10   2     1143.59     1061.61     17.09 o 
   4  10   2        0.08        3.47      2.35 o 
   5  10   2     1036.42     1095.57     16.43 o 
   6  10   2       68.98       69.90      4.85 o 
   7  10   2      816.58      860.37     18.37 o 
   8  10   2       59.61       61.13      4.52 o 
   9  10   2        6.65        4.39      4.32 o 
  10  10   2        2.59        4.59      4.77 o 
  11  10   2       13.42       13.74      5.74 o 
 -11  11   2        7.76        4.67      5.89 o 
 -10  11   2        0.12       -2.55      4.48 o 
  -9  11   2        0.10       -5.89      3.92 o 
  -8  11   2      511.39      468.21     12.79 o 
  -7  11   2      159.30      132.37      6.03 o 
  -6  11   2      350.89      347.53      6.05 o 
  -5  11   2       36.05       29.74      2.27 o 
  -4  11   2      404.43      385.00      6.66 o 
  -3  11   2       19.39       21.72      2.27 o 
  -2  11   2     1342.09     1271.53     13.69 o 
  -1  11   2     1134.44     1209.33     15.99 o 
   0  11   2       14.50       26.19      2.82 o 
   1  11   2       44.86       53.04      8.06 o 
   2  11   2       50.55       52.12      5.36 o 
   3  11   2        9.88       11.29      2.25 o 
   4  11   2      462.43      441.44      8.87 o 
   5  11   2      861.85      883.61     14.28 o 
   6  11   2       83.09       83.55      4.76 o 
   7  11   2      128.70      135.76      6.50 o 
   8  11   2        0.17        3.04      3.13 o 
   9  11   2        6.82       -1.41      5.54 o 
  10  11   2       95.94      111.74      8.32 o 
  11  11   2       33.28       36.94      9.11 o 
 -11  12   2        1.45        0.65      4.59 o 
 -10  12   2        0.36       -4.50      5.43 o 
  -9  12   2        0.56       -4.59      3.71 o 
  -8  12   2      191.30      165.10      9.76 o 
  -7  12   2       92.00       87.50      4.84 o 
  -6  12   2       17.85       18.02      2.69 o 
  -5  12   2       19.13       25.51      2.48 o 
  -4  12   2        0.24        2.09      2.21 o 
  -3  12   2     1459.52     1439.35     17.00 o 
  -2  12   2     3126.70     3143.26     38.12 o 
  -1  12   2       38.78       43.54      5.47 o 
   0  12   2      164.51      172.16      6.87 o 
   1  12   2      318.30      316.51     10.74 o 
   2  12   2       12.35       23.49      5.96 o 
   3  12   2      133.42      145.48      5.94 o 
   4  12   2       92.00       93.69      6.34 o 
   5  12   2       23.55       28.75      3.58 o 
   6  12   2      470.08      471.21      9.56 o 
   7  12   2        6.15        1.80      3.19 o 
   8  12   2        1.08        7.23      3.37 o 
   9  12   2        0.78       -0.60      5.45 o 
  10  12   2       58.79       63.09      7.87 o 
 -11  13   2        0.71       -5.48      6.64 o 
 -10  13   2        0.34        2.83      4.59 o 
  -9  13   2        0.05       -3.73      3.81 o 
  -8  13   2      232.28      209.25     10.37 o 
  -7  13   2      150.51      149.53      7.30 o 
  -6  13   2      115.32      127.64      4.99 o 
  -5  13   2       80.46       77.49      3.58 o 
  -4  13   2      112.75      117.15      4.56 o 
  -3  13   2      991.42     1040.64     13.63 o 
  -2  13   2       60.34       56.36      3.62 o 
  -1  13   2      990.69      944.80     19.35 o 
   0  13   2      180.11      193.49      8.25 o 
   1  13   2       16.38       22.32      4.68 o 
   2  13   2        4.71        6.30      2.36 o 
   3  13   2      110.21      117.15      5.58 o 
   4  13   2      605.54      587.29     12.43 o 
   5  13   2        1.92       -2.85      3.38 o 
   6  13   2     1005.23     1052.90     26.69 o 
   7  13   2        2.28        1.52      3.37 o 
   8  13   2        6.60        9.26      4.55 o 
   9  13   2       30.66       40.53      7.09 o 
  10  13   2       15.44       18.02      6.24 o 
 -11  14   2        0.47       -6.58      4.67 o 
 -10  14   2       16.37       14.09      4.97 o 
  -9  14   2       82.86       72.70      6.50 o 
  -8  14   2      106.17       99.49      6.65 o 
  -7  14   2        6.32        5.62      3.71 o 
  -6  14   2       16.82       15.53      2.91 o 
  -5  14   2      376.01      384.95      7.87 o 
  -4  14   2      304.83      297.26      7.79 o 
  -3  14   2      788.29      770.41     10.06 o 
  -2  14   2      594.01      611.17     10.74 o 
  -1  14   2      301.99      283.99     10.18 o 
   0  14   2        6.64        2.61      5.73 o 
   1  14   2      315.87      373.49     20.61 o 
   2  14   2       11.98       15.85      2.41 o 
   3  14   2        0.06       -2.48      3.21 o 
   4  14   2        8.26        9.91      3.20 o 
   5  14   2       46.71       43.90      4.91 o 
   6  14   2     1425.53     1455.49     21.76 o 
   7  14   2        1.68       -0.03      3.53 o 
   8  14   2        0.07        3.13      6.82 o 
   9  14   2        5.41       10.14      5.20 o 
  10  14   2       17.34       16.54      6.27 o 
 -10  15   2        1.19       -1.33      4.30 o 
  -9  15   2        4.81        9.92      4.37 o 
  -8  15   2       33.72       30.45      4.83 o 
  -7  15   2        2.68       -3.81      3.33 o 
  -6  15   2        2.64        4.14      2.64 o 
  -5  15   2       32.96       28.46      3.38 o 
  -4  15   2       34.10       33.37      3.64 o 
  -3  15   2      220.92      241.45      5.27 o 
  -2  15   2      131.86      129.45      5.42 o 
  -1  15   2       19.05       18.83      2.67 o 
   0  15   2        3.99        1.05      3.24 o 
   1  15   2      259.28      244.13      9.18 o 
   2  15   2      137.76      119.98     15.30 o 
   3  15   2       93.92       87.43      4.92 o 
   4  15   2       64.66       64.24      4.83 o 
   5  15   2       39.10       51.53      4.55 o 
   6  15   2      152.44      187.18     11.54 o 
   7  15   2       44.43       39.53      4.70 o 
   8  15   2        2.52        0.59      4.39 o 
   9  15   2        0.28       -0.74      4.68 o 
  10  15   2        0.97       -0.11      5.61 o 
 -10  16   2        0.00       -2.16      4.33 o 
  -9  16   2        8.26        5.60      4.49 o 
  -8  16   2       60.47       61.90      5.94 o 
  -7  16   2        1.90        3.18      3.71 o 
  -6  16   2       42.32       39.97      4.26 o 
  -5  16   2      104.69      107.74      5.12 o 
  -4  16   2        0.14       -1.42      2.35 o 
  -3  16   2      135.34      137.04      4.32 o 
  -2  16   2      207.91      207.95      6.42 o 
  -1  16   2       66.20       62.97      4.00 o 
   0  16   2      128.62      152.20      7.86 o 
   1  16   2       77.21       83.62      6.23 o 
   2  16   2       36.32       43.10      6.30 o 
   3  16   2      110.98      119.95      5.50 o 
   4  16   2        4.38        5.83      3.35 o 
   5  16   2       37.68       26.56      4.00 o 
   6  16   2       47.71       61.04      6.81 o 
   7  16   2       14.96        9.87      4.24 o 
   8  16   2        1.36        1.33      3.89 o 
   9  16   2        2.02        6.52      5.06 o 
 -10  17   2        2.69       -3.03      4.66 o 
  -9  17   2       18.30       19.71      4.97 o 
  -8  17   2        3.36       -4.73      4.48 o 
  -7  17   2       57.60       52.71      6.41 o 
  -6  17   2       52.44       50.28      4.25 o 
  -5  17   2      239.66      259.54      7.15 o 
  -4  17   2      236.39      242.90      7.25 o 
  -3  17   2       19.91       14.49      2.58 o 
  -2  17   2       13.78       15.41      3.01 o 
  -1  17   2        0.89       -2.21      2.87 o 
   0  17   2       60.22       56.26      5.73 o 
   1  17   2       24.81       25.01      4.84 o 
   2  17   2       52.42       68.26      7.35 o 
   3  17   2        9.39       11.41      3.22 o 
   4  17   2      408.77      434.55     12.32 o 
   5  17   2       17.94       15.31      3.67 o 
   6  17   2        1.28        0.54      3.78 o 
   7  17   2        0.37       -1.51      3.82 o 
   8  17   2       13.98        5.86      4.83 o 
   9  17   2       12.83       16.12      5.71 o 
 -10  18   2        0.27       -5.59      5.22 o 
  -9  18   2        1.80        2.44      4.55 o 
  -8  18   2       16.49       20.84      6.23 o 
  -7  18   2       81.54       74.19      7.79 o 
  -6  18   2        2.26       -1.35      3.34 o 
  -5  18   2       66.98       65.53      4.62 o 
  -4  18   2      131.18      136.25      5.33 o 
  -3  18   2      917.22      842.82     14.63 o 
  -2  18   2       20.25       19.68      2.85 o 
  -1  18   2       34.99       31.34      3.28 o 
   0  18   2       89.17       98.71      7.31 o 
   1  18   2        2.87        2.00      4.30 o 
   2  18   2        1.70        1.58      4.39 o 
   3  18   2      143.97      171.08     11.37 o 
   4  18   2      274.25      315.47      8.08 o 
   5  18   2       37.57       43.98      4.50 o 
   6  18   2       50.52       55.98      5.13 o 
   7  18   2        0.36        4.44      5.65 o 
   8  18   2        1.47       10.41      5.71 o 
   9  18   2        7.79       17.99      7.53 o 
  -9  19   2        3.74        4.79     10.54 o 
  -8  19   2       24.49       20.94      6.05 o 
  -7  19   2       57.48       55.77      5.83 o 
  -6  19   2       63.35       57.45      5.12 o 
  -5  19   2        2.69        2.71      3.16 o 
  -4  19   2      127.90      130.11      6.21 o 
  -3  19   2       53.90       60.11      6.44 o 
  -2  19   2       94.91      101.73      7.65 o 
  -1  19   2       10.98        5.21      4.55 o 
   0  19   2        7.61        0.87      4.55 o 
   1  19   2        5.18        0.64      4.42 o 
   2  19   2        1.12        2.69      4.57 o 
   3  19   2        7.91        5.07      4.83 o 
   4  19   2      163.83      167.43      8.74 o 
   5  19   2       55.23       68.96      6.81 o 
   6  19   2        6.01        4.46      5.73 o 
   7  19   2        4.18        4.13      6.91 o 
   8  19   2       18.94       14.32      6.08 o 
  -9  20   2        0.05       -0.48      6.62 o 
  -8  20   2       12.80       15.28      6.84 o 
  -7  20   2       32.16       24.33      9.38 o 
  -6  20   2       32.21       19.40      4.59 o 
  -5  20   2       72.46       69.39      4.84 o 
  -4  20   2      178.26      183.79      7.80 o 
  -3  20   2       10.34        5.64      4.67 o 
  -2  20   2       42.82       32.21      5.81 o 
  -1  20   2      254.79      279.97     15.00 o 
   0  20   2       23.84       18.05      5.21 o 
   1  20   2        3.96        4.00      4.77 o 
   2  20   2       45.62       44.49      4.40 o 
   3  20   2       28.76       22.75      4.28 o 
   4  20   2       87.54      109.71      7.43 o 
   5  20   2      614.26      605.99     15.93 o 
   6  20   2        9.34        3.00      4.98 o 
   7  20   2       22.57       30.11      8.12 o 
   8  20   2        1.44        6.05      5.73 o 
  -8  21   2        0.92        1.14      5.13 o 
  -7  21   2        2.17       -4.07      5.89 o 
  -6  21   2       26.09       28.46      5.73 o 
  -5  21   2       48.12       44.66      6.33 o 
  -4  21   2       15.39       10.35      5.16 o 
  -3  21   2       24.33       28.25      6.01 o 
  -2  21   2       25.53       23.59      5.71 o 
  -1  21   2        1.55        4.34      5.73 o 
   0  21   2       76.35       65.73      7.08 o 
   1  21   2        5.04        8.85      5.12 o 
   2  21   2        2.88       -1.87      3.51 o 
   3  21   2       35.55       35.22      4.78 o 
   4  21   2        3.21        4.18      4.57 o 
   5  21   2      368.37      389.30     13.02 o 
   6  21   2       23.39       21.86      5.61 o 
   7  21   2       27.45       17.59      7.70 o 
   8  21   2        0.41        4.29      5.62 o 
  -8  22   2        0.21       -5.72      7.34 o 
  -7  22   2        1.28       -5.34     10.46 o 
  -6  22   2       21.25        8.29     13.59 o 
  -5  22   2        9.58        4.64      6.16 o 
  -4  22   2      118.35       96.83      8.44 o 
  -3  22   2      110.72      115.71      8.86 o 
  -2  22   2       10.79       13.33      5.53 o 
  -1  22   2       42.67       33.60      6.24 o 
   0  22   2       29.74       39.49      6.41 o 
   1  22   2        8.87       17.94      5.78 o 
   2  22   2        8.88        3.87      5.36 o 
   3  22   2        0.36        0.43      5.33 o 
   4  22   2        5.13       16.83      6.94 o 
   5  22   2       43.52       45.78      6.37 o 
   6  22   2        8.57       20.29      5.61 o 
   7  22   2       87.54       84.88     10.23 o 
  -7  23   2        3.42        0.18     11.85 o 
  -6  23   2       28.03       27.56      9.11 o 
  -5  23   2        7.95       -4.94      6.42 o 
  -4  23   2        0.87       -8.24      5.50 o 
  -3  23   2       21.15        7.97      5.59 o 
  -2  23   2        3.71        4.93      5.29 o 
  -1  23   2       14.58       16.15      5.61 o 
   0  23   2       12.05       22.59      6.04 o 
   1  23   2       13.38       25.84      6.06 o 
   2  23   2       19.44       12.19      5.96 o 
   3  23   2       12.89       11.91      5.98 o 
   4  23   2        9.57        8.06      6.09 o 
   5  23   2        0.28       -5.07      8.81 o 
   6  23   2        0.04      -11.45      8.36 o 
  -7  24   2       27.09       42.13     10.52 o 
  -6  24   2        2.96       -1.98      7.63 o 
  -5  24   2       63.43       66.47     16.73 o 
  -4  24   2       24.06       25.23      6.52 o 
  -3  24   2        4.58        3.74      5.64 o 
  -2  24   2        9.05       15.63      5.77 o 
  -1  24   2       40.22       33.75     11.77 o 
   0  24   2        0.29        0.96      5.39 o 
   1  24   2        0.19       -0.54      5.29 o 
   2  24   2        9.44       15.50      8.35 o 
   3  24   2      118.35      122.68      9.89 o 
   4  24   2      132.74      141.63     10.59 o 
   5  24   2        0.06       -1.19      5.87 o 
   6  24   2        7.15       24.40     16.73 o 
  -6  25   2        1.19        1.05      8.38 o 
  -5  25   2        2.55        6.52      9.11 o 
  -4  25   2       32.05       16.04      7.89 o 
  -3  25   2        3.31       -3.96      5.71 o 
  -2  25   2       12.35        6.77      5.71 o 
  -1  25   2        4.81        3.03      5.71 o 
   0  25   2       16.97        9.53      5.99 o 
   1  25   2       20.16       26.88      6.68 o 
   2  25   2       10.10       15.33      6.31 o 
   3  25   2       13.27       22.22      7.12 o 
   4  25   2        7.04        7.02      6.76 o 
   5  25   2        2.80        0.36      6.52 o 
  -5  26   2       65.48       68.47     12.56 o 
  -4  26   2       21.55        8.66      7.63 o 
  -3  26   2        2.04        1.83      6.04 o 
  -2  26   2        5.83        2.89      5.89 o 
  -1  26   2        2.46        2.64      5.91 o 
   0  26   2        2.54       -0.97      6.44 o 
   1  26   2        6.65        2.11      5.86 o 
   2  26   2        0.83       -1.54      5.85 o 
   3  26   2      200.51      228.78     17.31 o 
   4  26   2        6.81       11.40      6.98 o 
  -4  27   2        5.05       10.85     10.32 o 
  -3  27   2        3.71        7.03      6.94 o 
  -2  27   2        8.78       19.87      6.97 o 
  -1  27   2        6.52        4.76      6.41 o 
   0  27   2        5.35        2.35      6.09 o 
   1  27   2        7.76        9.71      6.52 o 
   2  27   2        5.36        1.64      6.57 o 
   3  27   2        3.64       -4.67      6.46 o 
  -2  28   2        0.32       -9.09      6.06 o 
  -1  28   2        4.90       -1.20      6.41 o 
   0  28   2        2.77       -6.98      6.26 o 
   1  28   2        5.84       -1.58      7.65 o 
   2  28   2        1.05       -3.41      6.93 o 
 -12   1   3        0.73       15.29      7.34 o 
 -11   1   3      160.17      162.11     17.78 o 
 -10   1   3      377.04      338.13     16.77 o 
  -9   1   3        0.28       -8.13      5.42 o 
  -8   1   3      225.68      212.83      8.15 o 
  -7   1   3        1.36        0.86      1.55 o 
  -6   1   3     1410.44     1353.76     29.69 o 
  -5   1   3     3127.36     3426.78     44.06 o 
  -4   1   3      302.56      291.70      7.15 o 
  -3   1   3      113.68      114.67      6.15 o 
  -2   1   3        5.17       11.45      1.88 o 
  -1   1   3     1917.70     1983.75     23.89 o 
   0   1   3     2970.77     3084.70     36.85 o 
   1   1   3     1165.12     1208.42     17.45 o 
   2   1   3      187.22      211.20      6.36 o 
   3   1   3      598.98      696.50     15.43 o 
   4   1   3       70.89       77.06      7.39 o 
   5   1   3      117.30      127.52      9.61 o 
   6   1   3        4.10       -1.74      4.44 o 
   7   1   3        0.25       -1.61      4.66 o 
   8   1   3      796.56      765.86     13.20 o 
   9   1   3        1.77        5.91      4.35 o 
  10   1   3        3.38        4.32      4.49 o 
  11   1   3       10.50       13.65      5.12 o 
 -12   2   3        1.64        6.97     10.11 o 
 -11   2   3        5.23        2.57      7.32 o 
 -10   2   3        3.02        1.17      7.67 o 
  -9   2   3      126.33      114.89     10.32 o 
  -8   2   3       37.72       38.34      3.57 o 
  -7   2   3        1.01       -2.33      1.55 o 
  -6   2   3       12.05       17.86      6.84 o 
  -5   2   3      595.35      673.19     18.96 o 
  -4   2   3     1797.20     1985.13     30.68 o 
  -3   2   3      245.10      255.43      4.25 o 
  -2   2   3     2266.04     2322.91     27.12 o 
  -1   2   3      591.55      583.14     14.84 o 
   0   2   3     4039.13     4124.35     48.32 o 
   1   2   3     5945.54     6157.48     71.22 o 
   2   2   3        1.40       -1.96      2.16 o 
   3   2   3     3460.39     3878.72     48.25 o 
   4   2   3       31.04       37.38      6.15 o 
   5   2   3      802.60      787.41     21.49 o 
   6   2   3       16.60       14.64      5.42 o 
   7   2   3       60.20       63.99      6.41 o 
   8   2   3      859.11      861.74     14.14 o 
   9   2   3      182.66      161.66      8.61 o 
  10   2   3       50.14       51.19      6.14 o 
  11   2   3        4.06        4.84      4.70 o 
 -12   3   3        0.29        7.25      6.64 o 
 -11   3   3       14.22       14.41      8.02 o 
 -10   3   3        1.73        0.96      9.41 o 
  -9   3   3        0.46       -2.79      5.42 o 
  -8   3   3        2.80       -0.76      2.25 o 
  -7   3   3        0.28        3.33      1.89 o 
  -6   3   3        2.87        3.31      1.55 o 
  -5   3   3      347.44      383.09      5.29 o 
  -4   3   3      196.75      223.78      3.77 o 
  -3   3   3       10.32        9.64      1.33 o 
  -2   3   3      994.14     1008.61     11.58 o 
  -1   3   3     6168.65     6278.01     70.81 o 
   0   3   3      961.26      901.60     17.00 o 
   1   3   3     2632.52     2749.07     34.29 o 
   2   3   3        0.07       -0.11      2.25 o 
   3   3   3     2302.85     2398.86     45.27 o 
   4   3   3        3.32        6.48      4.88 o 
   5   3   3      150.00      128.45      9.86 o 
   6   3   3      321.85      330.93     13.81 o 
   7   3   3        3.50       -1.03      5.67 o 
   8   3   3       75.42       76.48      5.55 o 
   9   3   3      282.56      267.35     11.58 o 
  10   3   3        1.81       -0.96      4.24 o 
  11   3   3       47.06       61.14      7.04 o 
 -12   4   3        9.75        4.18      6.90 o 
 -11   4   3       39.68       47.30      8.87 o 
 -10   4   3       12.99       18.25      6.85 o 
  -9   4   3      330.26      271.38     17.09 o 
  -8   4   3      184.04      171.66      5.68 o 
  -7   4   3      228.51      238.17      5.68 o 
  -6   4   3      309.11      321.71      6.04 o 
  -5   4   3      100.21      116.96      3.77 o 
  -4   4   3       25.18       24.75      2.54 o 
  -3   4   3       14.64       14.73      1.50 o 
  -2   4   3     4280.87     4122.28     38.71 o 
  -1   4   3     7747.36     7952.33     79.94 o 
   0   4   3      242.93      276.30      5.85 o 
   1   4   3     1882.50     1857.43     22.15 o 
   2   4   3      758.64      768.61     11.95 o 
   3   4   3      392.93      433.82     14.32 o 
   4   4   3     1285.34     1550.06     33.41 o 
   5   4   3      770.21      809.46     21.98 o 
   6   4   3      158.47      159.73      8.21 o 
   7   4   3       92.55       79.00      6.94 o 
   8   4   3       65.21       63.47      5.26 o 
   9   4   3      123.66      124.93      7.74 o 
  10   4   3       33.34       39.79      5.74 o 
  11   4   3        0.30        0.99      4.70 o 
 -12   5   3       16.87       20.49      8.12 o 
 -11   5   3       17.83       15.68      7.39 o 
 -10   5   3       19.84       15.12      7.13 o 
  -9   5   3      157.87      125.27      8.00 o 
  -8   5   3       75.00       88.19      4.38 o 
  -7   5   3       20.29       18.91      3.35 o 
  -6   5   3       28.60       33.98      2.58 o 
  -5   5   3       38.57       39.39      2.23 o 
  -4   5   3       13.21        6.93      1.71 o 
  -3   5   3      123.53      123.47      3.28 o 
  -2   5   3      306.69      273.13      4.66 o 
  -1   5   3     2013.30     2067.30     23.25 o 
   0   5   3      192.21      148.73      4.55 o 
   1   5   3       28.42       42.98      3.12 o 
   2   5   3      701.42      779.56     19.26 o 
   3   5   3       79.35       64.89      6.85 o 
   4   5   3     4445.09     4480.45    124.86 o 
   5   5   3      200.91      188.28     35.92 o 
   6   5   3        0.04        1.10      3.47 o 
   7   5   3        0.10       -5.34      3.56 o 
   8   5   3        3.48        4.89      3.67 o 
   9   5   3       15.25       15.12      4.77 o 
  10   5   3      190.37      181.68      9.54 o 
  11   5   3       19.58       20.65      5.45 o 
 -12   6   3        1.29       -5.15      8.02 o 
 -11   6   3        1.77        4.56      6.35 o 
 -10   6   3        3.19       -0.27      6.27 o 
  -9   6   3      126.76       87.21      7.17 o 
  -8   6   3      154.71      144.60      5.58 o 
  -7   6   3      127.80      128.52      4.79 o 
  -6   6   3       19.93       22.21      2.56 o 
  -5   6   3      384.09      395.63      6.18 o 
  -4   6   3      172.58      189.96      4.48 o 
  -3   6   3       95.36       99.50      2.57 o 
  -2   6   3      628.64      625.82      7.45 o 
  -1   6   3      185.11      198.34      4.95 o 
   0   6   3       60.12       71.57      3.53 o 
   1   6   3        4.42        1.28      2.11 o 
   2   6   3     1005.60     1068.91     29.75 o 
   3   6   3      114.05      113.32      8.38 o 
   4   6   3      773.03      830.42     22.48 o 
   5   6   3       14.06        9.76      4.44 o 
   6   6   3        3.01        0.97      3.69 o 
   7   6   3       40.37       27.02      4.59 o 
   8   6   3       50.60       50.57      5.02 o 
   9   6   3        0.42       -6.07      4.16 o 
  10   6   3        3.66        5.92      5.23 o 
  11   6   3        1.03        3.26      4.77 o 
 -12   7   3        9.39        8.41      7.20 o 
 -11   7   3       15.21        1.82      6.35 o 
 -10   7   3       13.87       15.50      4.90 o 
  -9   7   3      279.31      239.42     10.36 o 
  -8   7   3        0.01       -0.75      2.99 o 
  -7   7   3      215.60      199.60      5.87 o 
  -6   7   3      170.58      153.39      5.12 o 
  -5   7   3      719.92      739.74      9.44 o 
  -4   7   3     2063.13     2168.86     24.85 o 
  -3   7   3       96.15       81.96      2.75 o 
  -2   7   3       58.52       57.35      2.29 o 
  -1   7   3      460.70      414.36      6.93 o 
   0   7   3      702.71      687.74      9.89 o 
   1   7   3     3343.98     3378.00     48.71 o 
   2   7   3      362.07      364.38     13.33 o 
   3   7   3      431.28      418.96     16.75 o 
   4   7   3        0.03        9.33      5.58 o 
   5   7   3       23.57       25.29      4.30 o 
   6   7   3       41.93       36.55      6.01 o 
   7   7   3      417.70      414.35     11.78 o 
   8   7   3      258.93      309.29      9.14 o 
   9   7   3       63.01       48.29      5.83 o 
  10   7   3       38.46       43.03      5.95 o 
  11   7   3        5.73        8.12      5.08 o 
 -12   8   3        3.87       -5.50      6.85 o 
 -11   8   3       39.89       44.87      8.62 o 
 -10   8   3        0.00       -1.90      4.39 o 
  -9   8   3      150.22      121.60      8.14 o 
  -8   8   3      109.80      109.80      8.30 o 
  -7   8   3        0.53        2.40      2.38 o 
  -6   8   3      651.08      681.48     11.02 o 
  -5   8   3        0.22        0.39      1.82 o 
  -4   8   3       47.34       48.67      2.52 o 
  -3   8   3       43.30       51.75      2.34 o 
  -2   8   3       76.35       94.29      2.83 o 
  -1   8   3       43.86       49.45      2.96 o 
   0   8   3      195.88      205.94      6.60 o 
   1   8   3      366.13      368.52     17.10 o 
   2   8   3       10.78        2.86      3.74 o 
   3   8   3       19.51       21.96      5.42 o 
   4   8   3      105.30      103.44      6.30 o 
   5   8   3      587.83      622.91     14.99 o 
   6   8   3      109.53      125.20      8.09 o 
   7   8   3     1205.18     1171.26     20.66 o 
   8   8   3       21.44       16.87      4.27 o 
   9   8   3       59.16       75.21      6.49 o 
  10   8   3        6.26        9.93      4.83 o 
  11   8   3        3.47        1.50      6.16 o 
 -12   9   3        1.77       -3.86      6.85 o 
 -11   9   3       14.86       11.20      7.63 o 
 -10   9   3       39.64       43.70     10.14 o 
  -9   9   3        2.36        8.13      4.43 o 
  -8   9   3       13.79       13.37      3.89 o 
  -7   9   3      289.28      302.13      7.01 o 
  -6   9   3       36.54       32.72      3.17 o 
  -5   9   3        1.92       -2.62      1.75 o 
  -4   9   3        0.12       -1.74      1.42 o 
  -3   9   3        3.20        3.47      1.59 o 
  -2   9   3       62.16       56.01      2.58 o 
  -1   9   3      884.37      891.23     10.33 o 
   0   9   3     1469.49     1503.39     25.50 o 
   1   9   3      121.23       69.25      6.30 o 
   2   9   3     1793.98     1827.08     30.90 o 
   3   9   3        0.02       -3.69      2.46 o 
   4   9   3       61.58       73.99      5.50 o 
   5   9   3      354.03      377.36     13.30 o 
   6   9   3        3.69        3.16      5.63 o 
   7   9   3      760.49      738.70     15.60 o 
   8   9   3        0.56       -1.08      3.41 o 
   9   9   3       17.62       26.66      5.23 o 
  10   9   3       47.49       43.93      6.18 o 
 -11  10   3       14.25       13.20      7.05 o 
 -10  10   3        0.91       -1.74      4.48 o 
  -9  10   3       26.88       35.60      5.61 o 
  -8  10   3        4.84       -2.07      3.52 o 
  -7  10   3      462.27      427.42      8.52 o 
  -6  10   3       15.26       17.31      2.84 o 
  -5  10   3       67.65       78.77      3.15 o 
  -4  10   3       66.85       68.82      3.06 o 
  -3  10   3     2097.71     2025.35     21.95 o 
  -2  10   3      127.17      139.21      4.56 o 
  -1  10   3        0.80        0.55      1.43 o 
   0  10   3        1.76        4.88      3.62 o 
   1  10   3      463.01      433.97     12.36 o 
   2  10   3      406.02      455.72      9.51 o 
   3  10   3        1.12       -1.08      2.62 o 
   4  10   3      193.46      180.02      7.30 o 
   5  10   3        6.97       11.96      4.39 o 
   6  10   3       15.13       17.97      7.89 o 
   7  10   3      137.27      142.56      8.14 o 
   8  10   3        0.84        0.91      3.47 o 
   9  10   3        0.31       -1.27      4.16 o 
  10  10   3      103.02      100.85      7.94 o 
 -11  11   3        0.52        5.18      5.30 o 
 -10  11   3        1.56       -2.32      4.61 o 
  -9  11   3        2.11        2.96      4.51 o 
  -8  11   3        3.86        2.91      3.68 o 
  -7  11   3      585.46      564.57     10.23 o 
  -6  11   3        0.01       -1.26      1.95 o 
  -5  11   3      146.12      177.12      4.97 o 
  -4  11   3      175.23      187.26      4.85 o 
  -3  11   3      191.22      254.14      6.71 o 
  -2  11   3      172.07      138.82      4.91 o 
  -1  11   3       85.98      124.91      4.94 o 
   0  11   3      531.63      542.64     13.82 o 
   1  11   3      257.83      290.94     10.72 o 
   2  11   3        3.33       -0.68      2.31 o 
   3  11   3       98.79       85.34      5.02 o 
   4  11   3      371.40      364.63      9.87 o 
   5  11   3       31.20       34.31      5.23 o 
   6  11   3      631.67      611.70     13.61 o 
   7  11   3       18.52       22.93      4.43 o 
   8  11   3       47.13       47.89      6.11 o 
   9  11   3       14.03       16.77      4.96 o 
  10  11   3        7.09        3.08      4.89 o 
 -11  12   3       39.68       51.09      7.37 o 
 -10  12   3       33.37       34.25      6.24 o 
  -9  12   3        7.06        2.79      4.43 o 
  -8  12   3      102.29       95.15      6.50 o 
  -7  12   3       12.74       23.71      4.16 o 
  -6  12   3      298.25      288.14      7.28 o 
  -5  12   3       37.11       40.70      3.69 o 
  -4  12   3       31.77       33.63      2.92 o 
  -3  12   3      123.88      141.81      6.15 o 
  -2  12   3       10.94       13.71      2.67 o 
  -1  12   3      267.17      275.06     11.18 o 
   0  12   3      143.21      160.45      5.75 o 
   1  12   3      381.57      368.06     14.38 o 
   2  12   3        6.95        5.15      2.72 o 
   3  12   3        1.96        0.47      2.73 o 
   4  12   3       69.32       72.41      5.49 o 
   5  12   3      190.61      193.12      6.85 o 
   6  12   3      183.91      201.70      8.66 o 
   7  12   3       20.40       13.40      3.95 o 
   8  12   3        6.80        3.48      3.89 o 
   9  12   3        5.31        2.92      4.59 o 
  10  12   3        3.06        4.67      4.86 o 
 -11  13   3        0.72        1.23      5.20 o 
 -10  13   3        1.93        4.55      4.95 o 
  -9  13   3       47.75       53.73      6.36 o 
  -8  13   3      203.41      177.30      8.36 o 
  -7  13   3       75.00       67.57      6.52 o 
  -6  13   3       58.43       64.99      6.54 o 
  -5  13   3       51.11       54.35      3.92 o 
  -4  13   3        2.34        4.55      2.56 o 
  -3  13   3       59.40       63.39      5.01 o 
  -2  13   3        3.03        0.26      2.34 o 
  -1  13   3      299.62      294.31      8.71 o 
   0  13   3      168.05      167.12      5.90 o 
   1  13   3      454.10      482.67     14.21 o 
   2  13   3        0.01       -5.82      3.98 o 
   3  13   3       11.65        6.59      4.56 o 
   4  13   3        5.25        2.72      2.82 o 
   5  13   3       43.47       32.32      4.01 o 
   6  13   3      113.02      146.50      7.58 o 
   7  13   3       27.67       24.17      4.09 o 
   8  13   3        1.86        6.63      5.13 o 
   9  13   3        1.83       -2.34      4.24 o 
  10  13   3       17.15       17.14      6.16 o 
 -11  14   3        0.50        3.35      5.61 o 
 -10  14   3       13.27       12.56      6.74 o 
  -9  14   3        1.54       -4.04      5.29 o 
  -8  14   3       19.72       20.74      4.51 o 
  -7  14   3        6.14        0.68      3.56 o 
  -6  14   3       37.48       44.88      3.87 o 
  -5  14   3      163.28      166.96      6.25 o 
  -4  14   3      231.36      239.06      8.88 o 
  -3  14   3     1178.19     1249.87     20.49 o 
  -2  14   3       66.75       67.49      5.73 o 
  -1  14   3       57.39       67.70      6.09 o 
   0  14   3        6.68        7.94      2.92 o 
   1  14   3      943.46      993.88     21.78 o 
   2  14   3      146.82      166.59      9.86 o 
   3  14   3        0.20        2.27      4.89 o 
   4  14   3       19.20       23.43      4.03 o 
   5  14   3      562.61      527.36     13.15 o 
   6  14   3      403.78      438.90     12.50 o 
   7  14   3        0.12       -1.77      3.59 o 
   8  14   3        0.02       -1.84      6.62 o 
   9  14   3        0.00       -1.36      5.02 o 
  10  14   3        7.28       15.75      6.13 o 
 -10  15   3       15.23       28.57      6.16 o 
  -9  15   3       10.85       -6.12      4.28 o 
  -8  15   3        6.91        3.32      4.39 o 
  -7  15   3      124.48      106.63      9.53 o 
  -6  15   3       16.58       15.71      3.95 o 
  -5  15   3       10.75        7.50      3.13 o 
  -4  15   3       15.77        9.83      3.11 o 
  -3  15   3       66.61       87.07      6.06 o 
  -2  15   3       62.28       74.04      3.97 o 
  -1  15   3        2.94       -2.61      2.11 o 
   0  15   3      116.61      120.91      8.25 o 
   1  15   3       30.48       35.41      6.01 o 
   2  15   3       21.48       41.09      7.22 o 
   3  15   3      119.11      109.54      5.78 o 
   4  15   3       35.11       33.80      7.14 o 
   5  15   3      270.82      274.06     12.67 o 
   6  15   3      115.53      129.51      9.21 o 
   7  15   3        0.68       -0.63      3.96 o 
   8  15   3       12.79       17.40      6.03 o 
   9  15   3       23.66       41.50      6.57 o 
 -10  16   3        0.02        5.69      5.20 o 
  -9  16   3       32.44       33.27      6.01 o 
  -8  16   3       97.87       85.52      9.33 o 
  -7  16   3       73.74       61.33      6.77 o 
  -6  16   3       16.27        9.51      4.04 o 
  -5  16   3        0.04       -1.28      3.07 o 
  -4  16   3      334.53      331.12     10.33 o 
  -3  16   3       89.40       83.07      6.26 o 
  -2  16   3       13.62        8.48      3.89 o 
  -1  16   3      105.57      113.44      7.11 o 
   0  16   3        1.79       -5.19      3.46 o 
   1  16   3       22.33       18.90      5.76 o 
   2  16   3        7.24        6.92      2.43 o 
   3  16   3       29.19       18.73      3.41 o 
   4  16   3      180.85      187.08     10.11 o 
   5  16   3       47.97       48.26      6.44 o 
   6  16   3      953.79      986.51     17.45 o 
   7  16   3        2.85        1.69      3.92 o 
   8  16   3       21.41       31.15      6.85 o 
   9  16   3        0.49        8.00      5.49 o 
 -10  17   3        2.94        8.41      5.46 o 
  -9  17   3       10.61       10.74      6.64 o 
  -8  17   3       25.88       10.57      5.85 o 
  -7  17   3       73.66       71.96      7.22 o 
  -6  17   3       42.53       36.39      5.71 o 
  -5  17   3       26.58       19.10      5.46 o 
  -4  17   3       24.34       22.53      4.77 o 
  -3  17   3      316.71      289.86     11.88 o 
  -2  17   3       88.58       86.19      9.76 o 
  -1  17   3       84.30       81.67     11.17 o 
   0  17   3       61.09       65.18      6.36 o 
   1  17   3       63.27       56.17      5.96 o 
   2  17   3       22.19       24.71      6.24 o 
   3  17   3      161.18      149.26      6.56 o 
   4  17   3       12.75       16.46      3.94 o 
   5  17   3       97.88      106.93      7.04 o 
   6  17   3        7.81       21.10      4.32 o 
   7  17   3        0.90        7.16      4.15 o 
   8  17   3       21.44       12.99      6.03 o 
   9  17   3        0.11        2.12      8.71 o 
  -9  18   3        0.01        1.64      6.27 o 
  -8  18   3        7.89       -0.75      4.69 o 
  -7  18   3       77.05       79.05      7.46 o 
  -6  18   3       90.90       89.57      9.78 o 
  -5  18   3       23.95       11.71      4.96 o 
  -4  18   3       11.58        9.84      4.60 o 
  -3  18   3       44.30       39.77      8.35 o 
  -2  18   3       13.65        9.16      4.59 o 
  -1  18   3        5.79        4.40      5.43 o 
   0  18   3       85.48       54.44      6.30 o 
   1  18   3       20.94       13.20      4.96 o 
   2  18   3       12.02       21.09      6.30 o 
   3  18   3       90.78      100.98      9.69 o 
   4  18   3       14.23        9.64      3.89 o 
   5  18   3      174.43      204.71      9.27 o 
   6  18   3        0.16       -0.70      5.53 o 
   7  18   3       22.59       37.65      6.29 o 
   8  18   3       14.96       22.31     10.46 o 
  -9  19   3        1.97        3.13      5.46 o 
  -8  19   3       98.15       87.01      8.31 o 
  -7  19   3       21.38       16.61      5.60 o 
  -6  19   3        3.45        0.89      4.61 o 
  -5  19   3       19.72       17.99      4.33 o 
  -4  19   3      128.52      122.11      8.01 o 
  -3  19   3      208.69      208.52      9.81 o 
  -2  19   3      132.48      131.59      8.36 o 
  -1  19   3      143.47      168.26      9.29 o 
   0  19   3       82.06       82.78      8.30 o 
   1  19   3       58.51       47.62      8.51 o 
   2  19   3       76.73       87.54      9.24 o 
   3  19   3        1.01       -1.03      5.61 o 
   4  19   3        0.04       -8.33      5.61 o 
   5  19   3      264.14      296.69     22.55 o 
   6  19   3        0.10       -0.97      4.97 o 
   7  19   3        0.65       -4.24      5.83 o 
   8  19   3        1.77      -11.50      7.67 o 
  -9  20   3        1.69       -7.42      4.99 o 
  -8  20   3        5.45        0.95      5.36 o 
  -7  20   3       10.14       19.16      5.71 o 
  -6  20   3       11.20        3.12      4.90 o 
  -5  20   3       13.46        9.08      5.76 o 
  -4  20   3       47.27       55.42      6.34 o 
  -3  20   3        6.71        9.22      4.86 o 
  -2  20   3        4.63        2.44      4.74 o 
  -1  20   3       44.66       43.32      6.15 o 
   0  20   3       40.94       37.50      6.64 o 
   1  20   3        0.34       -6.76      4.66 o 
   2  20   3      269.94      280.03     12.04 o 
   3  20   3       30.08       24.01      7.05 o 
   4  20   3       25.49       46.49      8.15 o 
   5  20   3      256.44      257.01     12.89 o 
   6  20   3        6.47        4.16      5.28 o 
   7  20   3       10.59        7.41      7.20 o 
   8  20   3        7.03       11.15      9.06 o 
  -8  21   3        0.66        1.63      5.22 o 
  -7  21   3        9.78        6.51      9.26 o 
  -6  21   3        2.14       -2.34      6.85 o 
  -5  21   3       16.84       22.61      6.65 o 
  -4  21   3       19.09       15.28      5.21 o 
  -3  21   3       20.24       20.31      5.59 o 
  -2  21   3       86.73       72.99     10.06 o 
  -1  21   3       98.65       92.30      7.91 o 
   0  21   3       23.82       31.49      6.14 o 
   1  21   3       38.12       49.67      6.71 o 
   2  21   3      111.19      117.59      8.86 o 
   3  21   3        1.16       -2.28      5.87 o 
   4  21   3       12.72       14.27      5.36 o 
   5  21   3       40.43       60.04      8.95 o 
   6  21   3        5.97        6.00      6.04 o 
   7  21   3       20.35       46.83      9.28 o 
  -8  22   3        0.14       -1.35      9.76 o 
  -7  22   3        0.22       -0.50      7.13 o 
  -6  22   3        9.81        8.09      7.34 o 
  -5  22   3        0.02      -11.50      7.67 o 
  -4  22   3        3.60       -1.88      4.93 o 
  -3  22   3        2.63       -1.89      5.10 o 
  -2  22   3       89.34       87.82      7.93 o 
  -1  22   3        1.17        1.52      5.33 o 
   0  22   3        1.34       10.60      5.32 o 
   1  22   3       10.41        5.05      5.58 o 
   2  22   3       39.47       40.03      6.76 o 
   3  22   3       56.27       74.32      6.12 o 
   4  22   3       29.92       28.38      5.98 o 
   5  22   3        0.17       -0.17      5.21 o 
   6  22   3        1.63        2.51      8.65 o 
   7  22   3       11.59       15.97      7.60 o 
  -7  23   3        0.07       -6.51      7.13 o 
  -6  23   3        9.17        2.47      7.63 o 
  -5  23   3        7.09       -5.16      9.41 o 
  -4  23   3      164.53      140.08     15.01 o 
  -3  23   3        4.83       -3.26      5.43 o 
  -2  23   3       44.94       57.64      7.22 o 
  -1  23   3        4.06        0.47      5.01 o 
   0  23   3       10.71       12.68      5.78 o 
   1  23   3        0.47        2.34      5.52 o 
   2  23   3        0.00       -0.50      5.36 o 
   3  23   3        2.29       -1.22      5.71 o 
   4  23   3       17.22       18.16      6.76 o 
   5  23   3       66.43       50.90      9.61 o 
   6  23   3        0.95       -1.74      9.36 o 
  -6  24   3       39.63       31.99      9.60 o 
  -5  24   3        0.28        4.49     13.24 o 
  -4  24   3        3.72        9.71      6.97 o 
  -3  24   3        2.35        6.06      5.60 o 
  -2  24   3        3.06        4.66      5.77 o 
  -1  24   3        7.15       12.03      5.82 o 
   0  24   3       19.20       17.08      7.75 o 
   1  24   3       15.02       10.31      6.04 o 
   2  24   3        2.12        4.13      5.78 o 
   3  24   3       15.45       14.49      9.05 o 
   4  24   3        2.15        6.75      7.75 o 
   5  24   3       22.85       42.27      9.48 o 
  -6  25   3       28.55       23.92     15.68 o 
  -5  25   3       15.95       21.79      9.76 o 
  -4  25   3       22.66       30.40     10.32 o 
  -3  25   3        0.36       -8.09      5.39 o 
  -2  25   3       57.81       57.80      8.15 o 
  -1  25   3       59.15       57.20      7.88 o 
   0  25   3        0.90       -4.13      5.26 o 
   1  25   3        6.36       -5.69      5.48 o 
   2  25   3        7.30        1.55      6.14 o 
   3  25   3       15.75        7.78      6.70 o 
   4  25   3      116.48      107.39     10.28 o 
   5  25   3        1.57        5.00      6.74 o 
  -5  26   3       13.98       26.49      9.86 o 
  -4  26   3        2.76        4.01      9.11 o 
  -3  26   3        0.72        5.61      6.58 o 
  -2  26   3        5.12        3.03      6.33 o 
  -1  26   3       13.79       23.25      6.91 o 
   0  26   3        1.63       -1.46      6.02 o 
   1  26   3        8.29        6.02      6.24 o 
   2  26   3        0.54        4.82      6.37 o 
   3  26   3       19.53       22.85      7.48 o 
   4  26   3       45.72       39.88      8.68 o 
  -4  27   3        7.72        9.25     10.02 o 
  -3  27   3        2.41       -4.14      7.50 o 
  -2  27   3       47.46       44.21      8.33 o 
  -1  27   3        5.85        4.19      6.49 o 
   0  27   3        2.43       -2.42      6.04 o 
   1  27   3        7.48       11.09      6.76 o 
   2  27   3        7.71       10.99      6.80 o 
  -1  28   3        4.02        1.77      6.35 o 
   0  28   3        1.59       -1.89      6.41 o 
 -12   0   4        0.89        5.58      9.76 o 
 -11   0   4       90.84       95.51     16.03 o 
 -10   0   4      574.16      501.06     28.61 o 
  -9   0   4      548.51      560.40     28.61 o 
  -8   0   4        0.06        1.49      5.92 o 
  -7   0   4       79.61       69.72     10.46 o 
  -6   0   4        0.01       -3.49      4.88 o 
  -5   0   4      138.23       98.59      7.14 o 
  -3   0   4      157.36      161.12      7.67 o 
  -2   0   4     3189.51     3111.60     53.43 o 
  -1   0   4     1462.28     1447.29     29.84 o 
   0   0   4      162.27      191.88     11.86 o 
   1   0   4      152.29      146.31      8.62 o 
   2   0   4      759.92      680.33     25.87 o 
   3   0   4     8264.21     9188.57    213.89 o 
   4   0   4      908.42      768.97     30.76 o 
   5   0   4      286.39      216.26     16.74 o 
   6   0   4       20.11       14.64      8.36 o 
   7   0   4        0.93       -6.27      7.67 o 
   8   0   4        1.55      -10.46      6.97 o 
   9   0   4      175.27      172.73     21.62 o 
  10   0   4       26.68       23.65      7.13 o 
  11   0   4        4.34       -7.67      6.41 o 
 -12   1   4        0.20        8.34      7.03 o 
 -11   1   4        1.07       -8.36      5.91 o 
 -10   1   4       28.35       32.21      7.63 o 
  -9   1   4        0.48       -4.88      5.35 o 
  -8   1   4       34.40       35.35      3.97 o 
  -7   1   4       23.26       23.63      8.71 o 
  -6   1   4      188.48      165.43      9.37 o 
  -5   1   4        0.45        1.03      2.45 o 
  -4   1   4      104.65       92.05      4.18 o 
  -3   1   4      535.75      466.43      9.88 o 
  -2   1   4     3144.10     2983.52     34.46 o 
  -1   1   4       96.75      109.96      4.35 o 
   0   1   4      302.03      300.10      7.24 o 
   1   1   4      703.22      627.93     17.48 o 
   2   1   4      750.97      718.55     19.28 o 
   3   1   4       18.73       56.46      7.63 o 
   4   1   4        6.36       -0.70      5.42 o 
   5   1   4        3.30        9.30      5.65 o 
   6   1   4       30.20       21.29      6.35 o 
   7   1   4       13.95        8.36      5.91 o 
   8   1   4        4.29        6.85      6.93 o 
   9   1   4        1.25        0.71      4.00 o 
  10   1   4        0.02        8.86      4.66 o 
  11   1   4        5.37       -0.90      4.70 o 
 -12   2   4        5.27       13.24      7.89 o 
 -11   2   4        1.68       -8.36      5.91 o 
 -10   2   4       74.45       74.51     16.73 o 
  -9   2   4      104.10       81.52     16.73 o 
  -8   2   4       69.81       66.89      2.98 o 
  -7   2   4        2.08        3.33      2.43 o 
  -6   2   4        0.02       -0.28      4.18 o 
  -5   2   4      374.38      375.45     10.34 o 
  -4   2   4      327.23      321.49      6.30 o 
  -3   2   4      266.08      244.26      6.91 o 
  -2   2   4     2168.73     2425.26     28.67 o 
  -1   2   4       93.50      134.83      4.59 o 
   0   2   4      886.64      786.74     17.38 o 
   1   2   4      532.15      436.53     13.81 o 
   2   2   4      444.30      422.84     15.01 o 
   3   2   4     1410.82     1576.34     69.01 o 
   4   2   4     1815.25     1931.21     40.64 o 
   5   2   4      311.01      300.80     14.05 o 
   6   2   4       51.73       68.60      8.53 o 
   7   2   4        2.78       -1.79      5.65 o 
   8   2   4       82.03       86.40      8.88 o 
   9   2   4       15.04       24.62      7.14 o 
  10   2   4       85.32       82.91      7.40 o 
  11   2   4       24.43       25.68      5.82 o 
 -12   3   4        0.42       -3.49      6.41 o 
 -11   3   4       13.80       29.13      8.12 o 
 -10   3   4        0.05       -6.67     14.64 o 
  -9   3   4       28.61       33.63      6.28 o 
  -8   3   4       22.67       23.56      2.98 o 
  -7   3   4      583.84      604.52      8.56 o 
  -6   3   4        2.03       -0.25      1.85 o 
  -5   3   4       58.85       51.67      2.75 o 
  -4   3   4        8.50        6.16      1.74 o 
  -3   3   4        0.04        6.34      3.14 o 
  -2   3   4       80.58       85.99      4.10 o 
  -1   3   4      271.20      237.31      6.00 o 
   0   3   4     2521.30     2915.94     42.14 o 
   1   3   4      497.22      455.33     13.83 o 
   2   3   4        5.48        5.65      5.23 o 
   3   3   4      654.85      707.81     20.50 o 
   4   3   4       99.74      123.68     12.20 o 
   5   3   4      129.97      116.25     12.90 o 
   6   3   4      150.72      120.16     18.13 o 
   7   3   4       36.66       40.28      7.89 o 
   8   3   4       49.30       38.77      6.44 o 
   9   3   4       43.60       55.72      5.99 o 
  10   3   4       14.72       29.53      5.56 o 
  11   3   4       12.38        6.50      6.01 o 
 -12   4   4       36.10       31.93      8.62 o 
 -11   4   4        0.25        5.11      6.53 o 
 -10   4   4       14.10       15.53      7.13 o 
  -9   4   4       49.28       40.30      5.56 o 
  -8   4   4       65.17       73.15      3.69 o 
  -7   4   4      303.85      319.43      6.09 o 
  -6   4   4      751.30      779.75     10.41 o 
  -5   4   4       30.50       36.08      2.16 o 
  -4   4   4      274.10      260.50      5.22 o 
  -3   4   4       34.32       45.95      3.22 o 
  -2   4   4     3146.03     3210.02     37.96 o 
  -1   4   4        6.57       29.79      2.83 o 
   0   4   4       32.53       32.32      3.39 o 
   1   4   4        3.93       -2.79      3.67 o 
   2   4   4      961.06      978.89     31.83 o 
   3   4   4      437.12      476.93     24.78 o 
   4   4   4      696.31      770.75     21.98 o 
   5   4   4        9.69        4.88      5.42 o 
   6   4   4      141.51      140.18     11.34 o 
   7   4   4       13.70        9.60      6.35 o 
   8   4   4       29.98       19.23      5.76 o 
   9   4   4       12.03       -0.42      4.00 o 
  10   4   4       44.89       48.12      6.23 o 
  11   4   4       61.26       68.79      8.33 o 
 -12   5   4       25.87       39.06      9.11 o 
 -11   5   4        6.92        1.48      6.15 o 
 -10   5   4        0.10       -0.83      4.04 o 
  -9   5   4       88.40       59.21      6.09 o 
  -8   5   4       43.07       44.90      3.34 o 
  -7   5   4       13.11        8.09      2.34 o 
  -6   5   4        7.10        8.89      1.89 o 
  -5   5   4       41.00       45.06      2.51 o 
  -4   5   4       87.05       66.50      3.74 o 
  -3   5   4      648.04      604.23      9.24 o 
  -2   5   4      593.34      720.83     10.09 o 
  -1   5   4       69.95       83.44      4.55 o 
   0   5   4        0.21       -0.93      4.71 o 
   1   5   4      752.44      737.83     19.28 o 
   2   5   4       34.13       38.47      6.35 o 
   3   5   4      364.64      441.23     15.79 o 
   4   5   4       83.48       76.34      8.12 o 
   5   5   4        3.48       -1.93      5.16 o 
   6   5   4      377.67      407.74     17.01 o 
   7   5   4        0.48       -8.27      5.73 o 
   8   5   4       29.84       35.03      5.36 o 
   9   5   4       18.29       20.78      5.89 o 
  10   5   4        4.79        0.77      6.74 o 
 -12   6   4        4.54        7.33      7.13 o 
 -11   6   4       10.39       17.07      7.13 o 
 -10   6   4      110.58      112.19      9.52 o 
  -9   6   4       36.63       37.78      6.93 o 
  -8   6   4        2.37        1.38      2.37 o 
  -7   6   4       85.23       83.99      3.81 o 
  -6   6   4      207.08      212.21      5.27 o 
  -5   6   4       85.02       89.46      3.66 o 
  -4   6   4      326.55      401.61      7.99 o 
  -3   6   4      619.49      590.46      8.33 o 
  -2   6   4      125.79      102.48      3.43 o 
  -1   6   4      474.32      502.66     10.03 o 
   0   6   4      341.93      367.99     10.08 o 
   1   6   4      859.75      925.48     22.50 o 
   2   6   4       29.09       35.82      8.02 o 
   3   6   4      217.16      232.92     27.55 o 
   4   6   4      220.37      222.94     12.30 o 
   5   6   4      250.82      243.76     12.82 o 
   6   6   4        6.81        9.41      6.41 o 
   7   6   4      217.51      206.28     10.57 o 
   8   6   4       25.88       31.23      5.19 o 
   9   6   4        0.92        6.80      5.36 o 
  10   6   4        1.00        0.16      4.42 o 
 -12   7   4       57.17       79.38     14.99 o 
 -11   7   4       68.85       75.42     10.32 o 
 -10   7   4        4.89       -1.58      4.28 o 
  -9   7   4       93.66       75.67      6.43 o 
  -8   7   4       14.81       14.24      4.06 o 
  -7   7   4      294.65      308.28      7.00 o 
  -6   7   4       33.62       37.13      2.99 o 
  -5   7   4        2.49        1.47      1.71 o 
  -4   7   4      448.19      490.68      8.42 o 
  -3   7   4      196.96      196.88      4.38 o 
  -2   7   4      213.75      194.99      4.63 o 
  -1   7   4        1.88        3.70      2.93 o 
   0   7   4      677.54      699.08     18.53 o 
   1   7   4       45.94       51.30      6.41 o 
   2   7   4     2181.08     2362.71     46.43 o 
   3   7   4        0.10       -0.37      4.66 o 
   4   7   4       29.51       35.23      6.90 o 
   5   7   4       24.78       22.96      7.32 o 
   6   7   4      128.78      124.26      8.31 o 
   7   7   4       36.82       46.18      6.56 o 
   8   7   4       21.94       26.16      4.73 o 
   9   7   4       81.72       96.40      8.31 o 
  10   7   4        1.85       -0.42      4.51 o 
 -12   8   4        1.42       -2.38      8.36 o 
 -11   8   4        1.54       -0.97      4.48 o 
 -10   8   4       54.92       57.94      6.55 o 
  -9   8   4      201.73      167.12      8.83 o 
  -8   8   4      134.52      107.66      9.93 o 
  -7   8   4      130.16      132.22      5.21 o 
  -6   8   4       66.69       65.47      3.79 o 
  -5   8   4        9.31       12.37      2.15 o 
  -4   8   4       49.60       51.89      2.75 o 
  -3   8   4      583.13      640.87      8.87 o 
  -2   8   4      415.70      423.54      8.93 o 
  -1   8   4        6.58       -3.85      3.37 o 
   0   8   4     1625.88     1737.54     35.70 o 
   1   8   4      187.84      196.65     10.82 o 
   2   8   4      479.06      558.37     43.98 o 
   3   8   4      201.86      236.57     12.33 o 
   4   8   4      210.12      207.27     12.30 o 
   5   8   4       35.50       40.20     10.80 o 
   6   8   4       13.44        6.08      8.92 o 
   7   8   4        1.71        0.72      4.61 o 
   8   8   4        1.04       -1.30      3.95 o 
   9   8   4       72.95       83.40      7.87 o 
  10   8   4        4.61        2.34      4.77 o 
 -12   9   4       20.81       28.44      8.62 o 
 -11   9   4       10.30       23.48      5.84 o 
 -10   9   4       11.19        5.40      4.48 o 
  -9   9   4       44.56       48.46      6.00 o 
  -8   9   4        0.70        6.49      4.10 o 
  -7   9   4       63.21       61.84      3.98 o 
  -6   9   4        4.63       -1.47      2.40 o 
  -5   9   4      196.23      209.94      5.34 o 
  -4   9   4     1117.33     1148.06     17.26 o 
  -3   9   4     1382.38     1415.79     19.60 o 
  -2   9   4       95.95      106.18      4.29 o 
  -1   9   4      337.43      333.09     12.80 o 
   0   9   4     2130.37     2219.52     43.67 o 
   1   9   4      405.61      387.67     14.29 o 
   2   9   4     1468.67     1596.99     35.15 o 
   3   9   4      112.06      111.38      9.60 o 
   4   9   4       12.27        1.05      5.42 o 
   5   9   4      426.69      473.11     13.45 o 
   6   9   4       11.16        0.15      4.61 o 
   7   9   4       54.44       65.31      9.86 o 
   8   9   4       20.66       19.96      4.83 o 
   9   9   4        0.00       -3.74      4.92 o 
  10   9   4       72.00       89.00      7.63 o 
 -11  10   4       27.95       42.76      6.75 o 
 -10  10   4        0.17        5.51      4.94 o 
  -9  10   4      126.70      121.04      8.09 o 
  -8  10   4       24.98       16.54      5.21 o 
  -7  10   4       40.06       39.69      4.07 o 
  -6  10   4       27.30       26.67      3.05 o 
  -5  10   4      319.69      331.79      7.18 o 
  -4  10   4       11.83       14.79      2.34 o 
  -3  10   4      302.64      294.57      9.47 o 
  -2  10   4       63.52       55.45      3.80 o 
  -1  10   4        0.29       -8.06      5.37 o 
   0  10   4      452.04      432.70     12.62 o 
   1  10   4      370.96      394.18     19.11 o 
   2  10   4       48.37       71.07     21.26 o 
   3  10   4       18.94       27.57      7.67 o 
   4  10   4       10.88       10.29      4.40 o 
   5  10   4      129.74      139.15     10.28 o 
   6  10   4       92.10      107.93      8.21 o 
   7  10   4       49.10       62.19      5.78 o 
   8  10   4       40.86       42.37      5.41 o 
   9  10   4        8.45        3.02      9.15 o 
  10  10   4       19.99       26.64      5.82 o 
 -11  11   4        2.06       -2.13      4.92 o 
 -10  11   4       16.81       12.99      5.32 o 
  -9  11   4        2.32        0.65      4.28 o 
  -8  11   4       83.02       66.16      6.54 o 
  -7  11   4       17.29       12.78      9.76 o 
  -6  11   4       12.73       12.29      2.96 o 
  -5  11   4      215.24      216.28      5.89 o 
  -4  11   4       66.20       75.14      3.90 o 
  -3  11   4        6.20        8.98      2.24 o 
  -2  11   4       16.85       18.02      2.57 o 
  -1  11   4      149.18      161.92      5.27 o 
   0  11   4      566.79      602.20     15.31 o 
   1  11   4      185.78      237.14     10.35 o 
   2  11   4      184.85      200.08      9.89 o 
   3  11   4       41.95       39.04      4.50 o 
   4  11   4       61.21       68.71      6.97 o 
   5  11   4      549.32      576.32     15.60 o 
   6  11   4      113.18      112.74     15.73 o 
   7  11   4       15.38        8.28      4.20 o 
   8  11   4       15.19        9.85      4.90 o 
   9  11   4        6.83       -3.07      4.92 o 
  10  11   4       27.19       29.12      5.74 o 
 -11  12   4        3.49       -3.39      8.90 o 
 -10  12   4        2.70        5.78      5.02 o 
  -9  12   4       11.25        7.07      6.10 o 
  -8  12   4       53.36       43.10      5.89 o 
  -7  12   4      322.37      320.68     13.29 o 
  -6  12   4        0.95       -0.65      3.11 o 
  -5  12   4        0.21       -3.07      2.46 o 
  -4  12   4      225.35      247.72      7.51 o 
  -3  12   4      226.07      216.27      7.24 o 
  -2  12   4       29.36       23.10      3.74 o 
  -1  12   4        0.66        0.38      1.70 o 
   0  12   4      166.54      191.79     10.52 o 
   1  12   4       94.06      101.31     12.54 o 
   2  12   4       86.56      103.75      5.23 o 
   3  12   4        5.40       14.32      3.52 o 
   4  12   4      202.55      210.50     19.75 o 
   5  12   4       79.75       74.65      6.99 o 
   6  12   4       25.98       26.73      7.04 o 
   7  12   4        1.55        2.28      5.03 o 
   8  12   4        0.82       -4.62      3.47 o 
   9  12   4       39.89       38.98      6.82 o 
 -11  13   4        3.11       -7.80      5.20 o 
 -10  13   4        0.00       -5.44      4.55 o 
  -9  13   4        0.85        4.55      6.16 o 
  -8  13   4      248.63      230.38     13.60 o 
  -7  13   4       75.07       71.70      6.57 o 
  -6  13   4       34.02       30.20      4.95 o 
  -5  13   4       22.40       30.11      3.19 o 
  -4  13   4       28.02       26.89      4.68 o 
  -3  13   4        9.35       10.65      3.47 o 
  -2  13   4        0.12        0.64      3.11 o 
  -1  13   4      184.81      200.42      7.79 o 
   0  13   4       28.54       32.85      5.61 o 
   1  13   4       13.03       18.05      5.09 o 
   2  13   4        6.89        5.46      2.82 o 
   3  13   4        5.69        4.60      3.16 o 
   4  13   4      144.09      150.45      9.82 o 
   5  13   4        3.04       -6.59      4.39 o 
   6  13   4       49.48       40.71      6.84 o 
   7  13   4       56.59       61.35      5.94 o 
   8  13   4       10.34        5.90      5.24 o 
   9  13   4        5.57        5.73      5.43 o 
 -11  14   4        0.11       -8.21      5.48 o 
 -10  14   4        0.38       -1.04      4.80 o 
  -9  14   4       87.16       69.71      8.83 o 
  -8  14   4        1.95        0.85      4.39 o 
  -7  14   4      142.53      149.18      8.84 o 
  -6  14   4       53.28       44.19      5.61 o 
  -5  14   4        3.61        6.94      2.94 o 
  -4  14   4       59.97       64.44      5.35 o 
  -3  14   4       10.34        4.88      3.82 o 
  -2  14   4        1.65       -0.96      3.11 o 
  -1  14   4       57.44       62.86      4.26 o 
   0  14   4       87.29       90.68      5.26 o 
   1  14   4     1402.84     1455.08     28.66 o 
   2  14   4        0.39        0.77      4.65 o 
   3  14   4       10.81       13.09      3.48 o 
   4  14   4       84.98      103.38      6.51 o 
   5  14   4       47.07       40.09      4.96 o 
   6  14   4      111.58       93.96      6.56 o 
   7  14   4        0.81       -2.31      3.92 o 
   8  14   4       23.10       27.57      8.45 o 
   9  14   4        8.53        9.25      5.73 o 
 -10  15   4        0.01       -2.76     12.20 o 
  -9  15   4        2.79       -6.37      5.16 o 
  -8  15   4       14.43       22.14      5.36 o 
  -7  15   4        7.78        6.27      4.51 o 
  -6  15   4       72.30       80.83      6.87 o 
  -5  15   4       79.37       80.55      5.66 o 
  -4  15   4      934.82      939.15     19.12 o 
  -3  15   4       22.35       19.42      3.97 o 
  -2  15   4       10.67        6.29      3.74 o 
  -1  15   4       12.40       10.69      2.88 o 
   0  15   4      331.49      369.25     12.79 o 
   1  15   4       60.11       53.28      7.10 o 
   2  15   4       42.42       45.85      9.00 o 
   3  15   4      297.07      272.28     13.10 o 
   4  15   4        9.94        7.22      3.99 o 
   5  15   4       65.01       69.96     13.38 o 
   6  15   4       26.21       23.41      5.25 o 
   7  15   4        0.58        2.39      4.02 o 
   8  15   4        5.41        6.63      4.92 o 
   9  15   4       36.78       42.28      8.21 o 
 -10  16   4        2.74        7.29      9.41 o 
  -9  16   4        2.92        1.92      4.65 o 
  -8  16   4       74.26       60.42      6.87 o 
  -7  16   4        3.49        0.91      5.87 o 
  -6  16   4      116.46      117.86      8.06 o 
  -5  16   4       80.56       67.40      5.74 o 
  -4  16   4       26.58       30.73      5.53 o 
  -3  16   4       28.76       39.08      5.07 o 
  -2  16   4       45.08       43.89      5.17 o 
  -1  16   4        3.24        3.38      3.61 o 
   0  16   4       19.99       16.58      4.89 o 
   1  16   4     1168.81     1203.29     26.21 o 
   2  16   4        0.54        5.58      5.46 o 
   3  16   4       97.71       77.47      8.70 o 
   4  16   4       28.34       36.89      4.77 o 
   5  16   4       53.12       50.86      6.57 o 
   6  16   4       12.01       12.39      5.55 o 
   7  16   4       66.86       74.61      7.78 o 
   8  16   4        0.01       -0.73      5.58 o 
 -10  17   4        0.47        0.46      5.23 o 
  -9  17   4       10.80       11.27      5.49 o 
  -8  17   4        0.72       -3.19      5.98 o 
  -7  17   4        8.41        3.04      4.72 o 
  -6  17   4        1.98       -2.29      5.47 o 
  -5  17   4       34.72       32.20      5.23 o 
  -4  17   4      119.42      120.80      7.55 o 
  -3  17   4      152.44      155.97      8.41 o 
  -2  17   4       49.94       53.99      5.84 o 
  -1  17   4       60.31       47.75      5.71 o 
   0  17   4       15.90       18.56      4.96 o 
   1  17   4      175.32      216.06     12.44 o 
   2  17   4        1.21       -2.30      5.30 o 
   3  17   4       29.74       38.19      4.48 o 
   4  17   4       45.07       49.66      5.32 o 
   5  17   4       57.62       57.48      6.12 o 
   6  17   4       25.75       27.36      5.93 o 
   7  17   4        8.17        3.76      4.43 o 
   8  17   4        0.02        6.97      9.06 o 
  -9  18   4        4.11        6.23      5.30 o 
  -8  18   4       25.87       22.62      5.84 o 
  -7  18   4       37.03       23.57      8.41 o 
  -6  18   4       83.93       95.85     10.59 o 
  -5  18   4       30.48       40.52      7.74 o 
  -4  18   4        1.74        4.97      4.28 o 
  -3  18   4       28.47       28.94      5.33 o 
  -2  18   4        2.31        0.52      5.08 o 
  -1  18   4       26.51       34.71      5.52 o 
   0  18   4      226.04      204.58      9.96 o 
   1  18   4        0.92        6.85      5.73 o 
   2  18   4        0.29       -1.82      5.76 o 
   3  18   4        4.24        1.59      3.38 o 
   4  18   4       13.90       16.24      7.05 o 
   5  18   4        1.61       -0.29      6.68 o 
   6  18   4       11.58       21.13      9.33 o 
   7  18   4        4.79        1.31      5.72 o 
   8  18   4        3.58       -0.70      8.36 o 
  -9  19   4        0.01       18.78      6.01 o 
  -8  19   4       11.42       18.16      5.74 o 
  -7  19   4       26.78       34.23      6.01 o 
  -6  19   4        0.05        4.26      7.32 o 
  -5  19   4        2.04       -4.34      4.80 o 
  -4  19   4       19.91       19.71      5.32 o 
  -3  19   4        5.40       -0.31      4.44 o 
  -2  19   4        7.60       -1.47      4.23 o 
  -1  19   4       18.57       23.02      5.45 o 
   0  19   4       20.56       11.30      5.07 o 
   1  19   4        0.02       -4.06      4.66 o 
   2  19   4        4.86        4.51      5.89 o 
   3  19   4        1.58        1.43      6.05 o 
   4  19   4        1.99        3.08      6.68 o 
   5  19   4        2.47       -4.00      6.63 o 
   6  19   4        2.32        8.16      8.34 o 
   7  19   4        0.78       11.65      7.48 o 
  -8  20   4       33.86       31.81      6.65 o 
  -7  20   4       16.39       11.30      7.13 o 
  -6  20   4        5.53       -3.02      8.36 o 
  -5  20   4       70.68       69.33     10.10 o 
  -4  20   4       66.57       65.36      6.85 o 
  -3  20   4      149.05      169.20     13.22 o 
  -2  20   4       14.35       10.88      5.17 o 
  -1  20   4       49.17       45.09      6.24 o 
   0  20   4       59.30       61.51      7.24 o 
   1  20   4        6.10        7.32      5.14 o 
   2  20   4       28.60       39.75      7.89 o 
   3  20   4       10.54       12.38      6.78 o 
   4  20   4       22.80       20.17      7.73 o 
   5  20   4       75.66       93.82     10.78 o 
   6  20   4        5.66        2.89      6.09 o 
   7  20   4       20.47       17.17      8.03 o 
  -8  21   4        8.49       16.66      7.84 o 
  -7  21   4        0.13       -6.60      9.41 o 
  -6  21   4        1.82        3.14      6.90 o 
  -5  21   4        7.71        3.14      8.02 o 
  -4  21   4       17.19        8.47      5.21 o 
  -3  21   4      377.83      399.46     17.92 o 
  -2  21   4       30.41       18.72      5.71 o 
  -1  21   4        0.84       -0.01      4.96 o 
   0  21   4        6.22        5.53      5.10 o 
   1  21   4       11.92       15.76      5.61 o 
   2  21   4       11.79       14.72      6.04 o 
   3  21   4        9.41       10.14      6.97 o 
   4  21   4       18.40       19.15      7.83 o 
   5  21   4       81.92       86.74     10.98 o 
   6  21   4       28.89       29.72      9.36 o 
  -7  22   4        5.25        5.92      7.89 o 
  -6  22   4        0.90       -3.98      6.97 o 
  -5  22   4       24.06       37.24      9.11 o 
  -4  22   4       60.50       53.36      8.18 o 
  -3  22   4      527.63      533.75     15.57 o 
  -2  22   4        1.74        2.79      5.24 o 
  -1  22   4       21.32       22.60      5.95 o 
   0  22   4       20.99       28.55      6.41 o 
   1  22   4        0.49       -2.74      4.96 o 
   2  22   4       13.76       19.54      6.20 o 
   3  22   4       21.00       18.70      7.87 o 
   4  22   4       64.14       73.28     10.45 o 
   5  22   4        0.62        0.14      5.55 o 
   6  22   4       18.74       31.68     10.45 o 
  -7  23   4        0.58        5.58      7.89 o 
  -6  23   4        9.68        8.36     10.80 o 
  -5  23   4       31.22       23.10      9.03 o 
  -4  23   4        1.34       -9.03      6.13 o 
  -3  23   4      128.17      127.20      9.44 o 
  -2  23   4        4.51        5.22      5.43 o 
  -1  23   4       14.68       11.68      6.54 o 
   0  23   4        0.80        6.06      5.26 o 
   1  23   4        0.20        3.04      5.52 o 
   2  23   4       24.52       12.99      5.96 o 
   3  23   4        0.69       -1.01      5.63 o 
   4  23   4       44.57       36.33      9.19 o 
   5  23   4        1.69       -9.94      7.32 o 
  -6  24   4        3.39        2.45      7.63 o 
  -5  24   4        0.04       -6.49      7.13 o 
  -4  24   4        0.15       -9.29     13.94 o 
  -3  24   4       42.21       33.14      9.06 o 
  -2  24   4        0.44        9.54      5.80 o 
  -1  24   4       33.29       30.87      6.65 o 
   0  24   4        0.11        0.68      5.51 o 
   1  24   4        3.70        5.95      5.83 o 
   2  24   4       39.56       39.41      7.35 o 
   3  24   4       29.33       13.56      6.85 o 
   4  24   4      112.31       99.42     10.25 o 
   5  24   4        6.73        7.13      8.43 o 
  -5  25   4        6.44       -9.21     11.50 o 
  -4  25   4        1.51       -3.02      8.12 o 
  -3  25   4        2.65        0.50      7.60 o 
  -2  25   4        0.68        5.94      5.94 o 
  -1  25   4       32.73       30.84      9.16 o 
   0  25   4        0.00       -4.97      5.71 o 
   1  25   4        3.39       -5.01      5.86 o 
   2  25   4        3.58        2.32      6.23 o 
   3  25   4        0.35        2.85      6.71 o 
   4  25   4       26.52        8.95      7.12 o 
  -4  26   4        0.00       -3.94      8.61 o 
  -3  26   4        1.98      -10.41      6.94 o 
  -2  26   4        6.83       -3.05      7.24 o 
  -1  26   4        9.68        6.56      6.31 o 
   0  26   4        0.12        2.53      6.23 o 
   1  26   4        0.00        4.86      6.27 o 
   2  26   4        3.85       15.07      6.96 o 
   3  26   4       43.26       35.71      8.23 o 
  -3  27   4        0.04      -12.80      8.53 o 
  -2  27   4        8.12       12.59      6.87 o 
  -1  27   4        4.52        7.75      6.48 o 
   0  27   4        3.25        3.97      6.38 o 
   1  27   4        0.53       -4.10      6.26 o 
 -12   1   5        1.98        5.23      6.90 o 
 -11   1   5       11.99       16.25      7.13 o 
 -10   1   5        0.97       -1.58      5.65 o 
  -9   1   5        9.78       13.48      6.64 o 
  -8   1   5       87.16       89.90      9.11 o 
  -7   1   5      759.25      776.30     24.44 o 
  -6   1   5      315.43      320.85     12.83 o 
  -5   1   5        8.34       -0.35      2.44 o 
  -4   1   5      585.95      544.79     11.85 o 
  -3   1   5     2733.22     3108.53     52.51 o 
  -2   1   5     1573.51     1703.72     24.32 o 
  -1   1   5      405.23      435.85      9.06 o 
   0   1   5      163.29      131.84      8.88 o 
   1   1   5      161.61      158.92     11.51 o 
   2   1   5      304.76      325.62     28.96 o 
   3   1   5       69.83       48.78      7.63 o 
   4   1   5       83.37       73.05      8.83 o 
   5   1   5       11.58       17.77      6.41 o 
   6   1   5       52.12       51.96      8.53 o 
   7   1   5      376.95      365.13     18.00 o 
   8   1   5      109.60      117.18     15.34 o 
   9   1   5       20.36        8.36      9.06 o 
  10   1   5        6.34        9.43      4.74 o 
 -12   2   5       18.04       19.90     11.15 o 
 -11   2   5        1.70       -1.74      6.41 o 
 -10   2   5       62.44       55.45      8.62 o 
  -9   2   5       38.33       35.66     11.50 o 
  -8   2   5       45.16       59.28     15.68 o 
  -7   2   5      679.02      711.31     27.93 o 
  -6   2   5      444.19      480.91     15.79 o 
  -5   2   5      213.92      200.73      5.45 o 
  -4   2   5        0.04       -0.70      2.46 o 
  -3   2   5     2264.01     2499.09     43.23 o 
  -2   2   5        0.00       -1.10      2.16 o 
  -1   2   5     1068.43     1112.72     24.25 o 
   0   2   5      884.32      877.67     21.51 o 
   1   2   5      850.17      740.14     20.27 o 
   2   2   5       87.94       70.09      7.89 o 
   3   2   5       76.31       77.13     13.60 o 
   4   2   5      372.23      327.88     15.04 o 
   5   2   5      142.09      135.40     11.31 o 
   6   2   5      114.65      133.46     12.07 o 
   7   2   5       51.31       46.50     10.46 o 
   8   2   5       17.93       21.77      7.63 o 
   9   2   5        7.92       -3.49      8.36 o 
  10   2   5        6.27        9.50      4.70 o 
 -12   3   5        2.62        3.83      6.90 o 
 -11   3   5       40.42       23.23      7.63 o 
 -10   3   5       45.36       59.60      8.87 o 
  -9   3   5      194.36      171.60      7.30 o 
  -8   3   5      405.96      391.86     14.86 o 
  -7   3   5        0.60        6.21      6.23 o 
  -6   3   5      222.84      204.24      4.00 o 
  -5   3   5      434.36      467.91     14.87 o 
  -4   3   5       32.62       28.34      3.45 o 
  -3   3   5      192.89      172.77     12.90 o 
  -2   3   5     1731.09     1841.16     23.65 o 
  -1   3   5     1116.75     1236.43     26.60 o 
   0   3   5      259.98      260.84     11.09 o 
   1   3   5      129.67      123.39     13.25 o 
   2   3   5        5.24       -2.79      5.42 o 
   3   3   5      407.08      383.56     15.30 o 
   4   3   5      171.28      164.93     11.83 o 
   5   3   5       21.48       10.11      6.41 o 
   6   3   5       57.54       44.60      8.38 o 
   7   3   5       76.94       56.44      9.60 o 
   8   3   5       23.21       18.12      7.39 o 
   9   3   5        4.08        5.55      6.15 o 
  10   3   5       23.01       21.61      5.29 o 
 -12   4   5        5.72        5.34      7.13 o 
 -11   4   5       19.65        8.71      6.90 o 
 -10   4   5        0.26        4.56      3.76 o 
  -9   4   5        1.57       -4.20      4.27 o 
  -8   4   5      289.19      269.79      5.88 o 
  -7   4   5     1108.14     1024.47     15.68 o 
  -6   4   5        6.36        8.36      1.75 o 
  -5   4   5       55.13       72.34      5.23 o 
  -4   4   5      178.73      183.61      9.42 o 
  -3   4   5       18.40       24.60      2.32 o 
  -2   4   5     1457.33     1560.43     20.81 o 
  -1   4   5     4576.56     4831.75     81.98 o 
   0   4   5     2774.47     2738.71     50.77 o 
   1   4   5      134.73      130.01      9.11 o 
   2   4   5     2469.34     2416.81     50.95 o 
   3   4   5      248.46      275.51     13.29 o 
   4   4   5      318.76      323.44     18.14 o 
   5   4   5        8.69        7.64      5.85 o 
   6   4   5       25.18       21.96      7.39 o 
   7   4   5       14.35       12.59      7.34 o 
   8   4   5        0.56       -2.42      7.15 o 
   9   4   5       70.90       73.69      9.33 o 
  10   4   5       13.02        6.90      4.91 o 
 -12   5   5       25.72       19.64     10.11 o 
 -11   5   5       52.58       57.81     15.34 o 
 -10   5   5        2.10       -4.23      6.58 o 
  -9   5   5        0.28       -0.36      3.46 o 
  -8   5   5      136.12      132.96      5.34 o 
  -7   5   5      275.82      294.63      6.45 o 
  -6   5   5      274.02      253.80      5.48 o 
  -5   5   5        0.02        1.41      2.05 o 
  -4   5   5        3.87        7.04      2.66 o 
  -3   5   5       84.66       99.93      5.23 o 
  -2   5   5        0.95        3.89      2.72 o 
  -1   5   5     1954.77     2010.61     31.75 o 
   0   5   5       64.35       61.86      7.14 o 
   1   5   5        4.51        9.76      4.93 o 
   2   5   5      296.22      347.84     18.84 o 
   3   5   5       56.26       55.69      7.89 o 
   4   5   5      274.83      314.08     15.53 o 
   5   5   5       41.05       31.88      7.39 o 
   6   5   5       42.89       34.19      8.12 o 
   7   5   5        2.17       -7.33      6.15 o 
   8   5   5       13.47       20.79      6.05 o 
   9   5   5        0.07        4.53      5.91 o 
  10   5   5        0.50       -6.77      4.51 o 
 -12   6   5        0.32       -5.95      6.35 o 
 -11   6   5       25.67       31.72      8.38 o 
 -10   6   5       11.27        4.44      4.70 o 
  -9   6   5       90.11       80.35      6.31 o 
  -8   6   5      315.53      313.95      9.86 o 
  -7   6   5      578.34      551.61     10.15 o 
  -6   6   5      552.47      561.20     10.13 o 
  -5   6   5      304.22      257.94      8.50 o 
  -4   6   5      617.17      606.31     10.82 o 
  -3   6   5     1320.48     1343.13     16.36 o 
  -2   6   5      114.92      164.93      7.10 o 
  -1   6   5       15.18       26.05      4.28 o 
   0   6   5     1102.45     1166.18     26.71 o 
   1   6   5      698.27      599.37     18.52 o 
   2   6   5      449.85      514.54     20.24 o 
   3   6   5      184.20      210.89     12.57 o 
   4   6   5        0.06       -4.25      5.35 o 
   5   6   5       28.00       23.00      7.13 o 
   6   6   5       22.86       23.70      7.63 o 
   7   6   5       40.14       34.61      8.62 o 
   8   6   5        6.45        2.16      5.43 o 
   9   6   5       17.15       16.34      8.36 o 
  10   6   5       34.59       42.72      6.15 o 
 -12   7   5        4.46       11.50      7.89 o 
 -11   7   5        1.20        4.60      4.71 o 
 -10   7   5        9.77        6.25      4.71 o 
  -9   7   5      101.97      114.68      7.34 o 
  -8   7   5      291.96      278.09      9.56 o 
  -7   7   5       57.63       56.66      3.47 o 
  -6   7   5      301.23      294.37      7.75 o 
  -5   7   5       24.37       24.47      2.92 o 
  -4   7   5      157.05      172.85      5.99 o 
  -3   7   5      887.27      949.80     12.83 o 
  -2   7   5        9.42        5.74      3.58 o 
  -1   7   5      484.73      473.02     15.05 o 
   0   7   5      193.77      174.30     10.10 o 
   1   7   5      583.04      600.33     18.75 o 
   2   7   5      259.56      277.98     13.71 o 
   3   7   5        0.04       -0.53      5.16 o 
   4   7   5        9.53        5.72      6.15 o 
   5   7   5        0.10       -1.00      6.97 o 
   6   7   5      266.24      244.19     14.77 o 
   7   7   5        1.20        3.24      6.14 o 
   8   7   5       73.59       72.73      8.09 o 
   9   7   5       16.14        7.67      6.41 o 
  10   7   5        1.46        5.56      4.66 o 
 -12   8   5        0.08        1.55      7.63 o 
 -11   8   5        1.26       -6.79      6.12 o 
 -10   8   5       22.71       19.88      6.16 o 
  -9   8   5       68.78       49.97      5.74 o 
  -8   8   5       23.89       27.88      4.81 o 
  -7   8   5        2.94       -1.45      2.24 o 
  -6   8   5        6.89        5.06      2.81 o 
  -5   8   5      228.07      201.24      8.66 o 
  -4   8   5       76.22       77.01      4.53 o 
  -3   8   5      134.07      154.47      5.65 o 
  -2   8   5        3.67       -0.98      3.07 o 
  -1   8   5       15.08       20.35      4.93 o 
   0   8   5      125.42      107.09      8.62 o 
   1   8   5      154.14      145.56     21.62 o 
   2   8   5      192.39      173.18     12.55 o 
   3   8   5       14.34       13.59      6.41 o 
   4   8   5       14.02       23.58      6.85 o 
   5   8   5       32.54       38.84      8.34 o 
   6   8   5        1.81       -8.87      5.91 o 
   7   8   5        2.34       -4.63      4.46 o 
   8   8   5      190.65      188.60     11.38 o 
   9   8   5       36.03       28.47      7.63 o 
  10   8   5       53.61       83.68     11.84 o 
 -11   9   5        2.93        6.06      7.77 o 
 -10   9   5        0.57        0.71      4.60 o 
  -9   9   5        0.24        1.53      4.30 o 
  -8   9   5      102.99      102.01      8.21 o 
  -7   9   5        1.30       -0.52      3.25 o 
  -6   9   5        9.90        6.71      3.06 o 
  -5   9   5      718.31      746.00     13.35 o 
  -4   9   5      521.59      555.01      9.34 o 
  -3   9   5       30.43       32.89      3.03 o 
  -2   9   5       88.20       76.86      5.54 o 
  -1   9   5      497.87      538.41     16.76 o 
   0   9   5      192.77      228.40     14.30 o 
   1   9   5      984.59      979.17     25.92 o 
   2   9   5      314.52      359.99     15.76 o 
   3   9   5        0.01       -0.48      5.65 o 
   4   9   5       11.25       16.03      6.90 o 
   5   9   5      139.50      124.70     28.94 o 
   6   9   5      113.35      114.78      8.70 o 
   7   9   5        0.56        5.40      4.95 o 
   8   9   5       90.90      100.80      7.32 o 
   9   9   5        6.07        2.17      6.03 o 
 -11  10   5        0.30        6.27      5.02 o 
 -10  10   5        7.06        1.41      4.35 o 
  -9  10   5        3.32        5.72      4.86 o 
  -8  10   5       57.10       61.89      5.79 o 
  -7  10   5        0.21       -4.56      7.30 o 
  -6  10   5      117.26      121.80      9.30 o 
  -5  10   5     1667.16     1646.14     23.80 o 
  -4  10   5       14.85       17.39      2.62 o 
  -3  10   5      229.71      227.77      6.74 o 
  -2  10   5      170.71      169.01     11.40 o 
  -1  10   5      182.71      154.57     11.16 o 
   0  10   5      715.27      765.06     21.73 o 
   1  10   5      196.99      210.68     12.30 o 
   2  10   5       80.06      113.49     10.59 o 
   3  10   5        2.70        4.18      5.91 o 
   4  10   5      138.12      136.91     12.20 o 
   5  10   5       45.92       40.74     10.10 o 
   6  10   5       23.94       32.59      5.90 o 
   7  10   5        7.10       -0.04      5.13 o 
   8  10   5        1.82        9.10      4.70 o 
   9  10   5       16.96       14.93      7.13 o 
 -11  11   5       20.54       25.41      6.13 o 
 -10  11   5       10.80       12.30      5.11 o 
  -9  11   5       10.30       13.43      6.62 o 
  -8  11   5       19.05       19.26      7.17 o 
  -7  11   5       89.54       81.82      6.27 o 
  -6  11   5      269.16      256.39     10.92 o 
  -5  11   5      923.22      893.99     15.79 o 
  -4  11   5       73.08       84.64      4.48 o 
  -3  11   5       32.54       46.31      3.82 o 
  -2  11   5        0.37        0.99      2.39 o 
  -1  11   5      179.08      158.99     10.85 o 
   0  11   5      787.30      830.24     29.69 o 
   1  11   5       78.53       77.00     17.08 o 
   2  11   5        0.08       -4.42      5.65 o 
   3  11   5        3.04        5.58      6.41 o 
   4  11   5      276.18      304.64     16.02 o 
   5  11   5        3.50        8.04      4.99 o 
   6  11   5       47.15       44.80      6.50 o 
   7  11   5       11.49        6.91      5.22 o 
   8  11   5       23.68       27.77      5.32 o 
   9  11   5       21.31       23.42      6.54 o 
 -11  12   5       40.84       34.84      7.53 o 
 -10  12   5        0.94        3.60     11.85 o 
  -9  12   5        0.05        7.04      4.15 o 
  -8  12   5      125.88      122.94      7.87 o 
  -7  12   5       64.69       75.06      6.44 o 
  -6  12   5        0.82       -4.88      6.27 o 
  -5  12   5       14.42        9.87      2.92 o 
  -4  12   5       28.22       24.56      3.35 o 
  -3  12   5      133.86      139.21      5.88 o 
  -2  12   5      241.61      216.51      6.75 o 
  -1  12   5        8.75        5.92      5.92 o 
   0  12   5      421.95      493.08     18.84 o 
   1  12   5       18.07       17.71      6.64 o 
   2  12   5       32.67       43.32      7.89 o 
   3  12   5       34.58       43.96      8.87 o 
   4  12   5       19.04       20.62      4.90 o 
   5  12   5        0.39        1.69      9.11 o 
   6  12   5       26.57       27.90      6.00 o 
   7  12   5        0.16        3.28      4.23 o 
   8  12   5        2.65       -1.32      4.43 o 
   9  12   5        6.29       15.70      5.87 o 
 -11  13   5        7.33       11.15      7.13 o 
 -10  13   5       14.38        9.25      5.09 o 
  -9  13   5        0.64        3.16      4.33 o 
  -8  13   5       13.73       17.90      4.80 o 
  -7  13   5        5.20        3.35      4.15 o 
  -6  13   5        4.63       10.76      5.65 o 
  -5  13   5       17.08       23.03      3.95 o 
  -4  13   5        0.18        5.27      3.63 o 
  -3  13   5      154.73      133.35      5.77 o 
  -2  13   5       19.60       21.75      2.76 o 
  -1  13   5       37.72       26.51      4.11 o 
   0  13   5       20.88       21.61      6.41 o 
   1  13   5      168.93      155.12     12.07 o 
   2  13   5       17.97       15.96      7.13 o 
   3  13   5       13.62       10.46      3.98 o 
   4  13   5       73.27       70.04      7.47 o 
   5  13   5       33.26       40.51      6.16 o 
   6  13   5       17.35       14.14      5.54 o 
   7  13   5       10.24        4.59      4.43 o 
   8  13   5        0.54        0.54      4.89 o 
   9  13   5       12.56        6.65      5.71 o 
 -10  14   5       34.25       44.13      6.52 o 
  -9  14   5        2.67        1.39      4.43 o 
  -8  14   5        4.49        1.74      4.15 o 
  -7  14   5        8.58        6.51      4.43 o 
  -6  14   5        0.58       -2.59      5.16 o 
  -5  14   5      425.10      438.66     12.09 o 
  -4  14   5      287.34      257.57      9.99 o 
  -3  14   5      144.34      147.78      8.10 o 
  -2  14   5       31.27       36.92      4.74 o 
  -1  14   5        5.19        6.08      3.87 o 
   0  14   5        0.58        9.63      8.74 o 
   1  14   5      368.31      388.27     17.51 o 
   2  14   5       77.65       87.76      5.40 o 
   3  14   5       22.32       22.52      4.50 o 
   4  14   5      140.78      169.65     10.57 o 
   5  14   5       11.94        8.60      4.77 o 
   6  14   5        8.90        9.59      6.12 o 
   7  14   5        7.76       -0.93      6.74 o 
   8  14   5       23.61       33.08      7.13 o 
 -10  15   5        0.04       -2.66      4.80 o 
  -9  15   5       67.77       71.90      7.46 o 
  -8  15   5       15.46        8.98      7.41 o 
  -7  15   5        1.70       -6.99      4.66 o 
  -6  15   5        8.00        1.03      5.65 o 
  -5  15   5      174.37      169.22     13.60 o 
  -4  15   5       69.66       75.73      6.87 o 
  -3  15   5        1.38       -1.11      3.54 o 
  -2  15   5       19.05       23.21      4.53 o 
  -1  15   5      109.45      131.40     10.06 o 
   0  15   5       49.65       59.61      7.37 o 
   1  15   5        8.77        4.86      5.61 o 
   2  15   5       30.94       29.12      9.76 o 
   3  15   5       53.64       73.13      5.86 o 
   4  15   5       19.24       32.00      5.47 o 
   5  15   5       74.56       74.29      8.12 o 
   6  15   5        6.47        9.21      4.28 o 
   7  15   5       13.39       16.66      5.80 o 
   8  15   5        5.14        2.09      8.36 o 
 -10  16   5        0.18       -4.84      5.09 o 
  -9  16   5        1.34       -5.54      4.55 o 
  -8  16   5       18.78       24.18      5.63 o 
  -7  16   5       11.46       10.80      5.91 o 
  -6  16   5       13.67        9.92      6.97 o 
  -5  16   5       25.08       20.38      7.13 o 
  -4  16   5     1591.35     1658.96     26.13 o 
  -3  16   5       10.40        9.49      4.32 o 
  -2  16   5        6.90        8.72      4.42 o 
  -1  16   5       14.04        9.01      4.42 o 
   0  16   5       82.38       91.05      9.60 o 
   1  16   5       22.79       29.29      6.70 o 
   2  16   5       24.26       32.77      9.04 o 
   3  16   5       18.65       20.34     13.94 o 
   4  16   5      266.92      282.78     23.76 o 
   5  16   5        0.00        0.81      7.84 o 
   6  16   5       28.49       31.12      6.14 o 
   7  16   5       10.08       20.21      6.24 o 
   8  16   5        2.29       -6.61      5.65 o 
  -9  17   5        1.48        3.58      5.09 o 
  -8  17   5        0.05        0.16      4.92 o 
  -7  17   5        4.42        0.06      5.85 o 
  -6  17   5       42.35       43.69      8.12 o 
  -5  17   5       99.85      112.28     10.85 o 
  -4  17   5      707.48      727.75     15.95 o 
  -3  17   5      191.14      197.51      9.22 o 
  -2  17   5       17.75       19.53      4.96 o 
  -1  17   5        0.61       -5.83      3.89 o 
   0  17   5        0.26       -2.53      4.45 o 
   1  17   5        9.47       11.32      6.01 o 
   2  17   5        0.14       -2.03      5.76 o 
   3  17   5        0.33      -10.98      7.32 o 
   4  17   5       63.21       53.33     10.35 o 
   5  17   5       46.12       59.59      9.94 o 
   6  17   5        1.15       -0.31      5.12 o 
   7  17   5        1.39       -5.24      7.63 o 
  -9  18   5        6.46        9.02      5.32 o 
  -8  18   5        0.04       -7.12      5.65 o 
  -7  18   5        8.26       11.00      6.64 o 
  -6  18   5       33.85       49.74      8.38 o 
  -5  18   5        0.27        6.17      6.64 o 
  -4  18   5      288.60      259.65     23.15 o 
  -3  18   5        4.42        4.34      4.31 o 
  -2  18   5        3.31        0.83      4.39 o 
  -1  18   5        0.37       -0.72      4.30 o 
   0  18   5       52.88       65.09      6.76 o 
   1  18   5       64.51       65.04      8.54 o 
   2  18   5       22.32       16.96      6.82 o 
   3  18   5       51.11       52.33      8.56 o 
   4  18   5       38.21       32.90      9.82 o 
   5  18   5        0.16       -3.62      7.63 o 
   6  18   5       22.44       26.01      9.33 o 
   7  18   5        0.28       -4.88      8.61 o 
  -9  19   5        8.07       11.85      7.39 o 
  -8  19   5       18.26        6.75      8.02 o 
  -7  19   5        1.06       -4.88      5.91 o 
  -6  19   5       98.69       96.36     10.81 o 
  -5  19   5        5.20       -3.83      5.91 o 
  -4  19   5       57.25       63.33      8.72 o 
  -3  19   5        0.35        0.95      4.59 o 
  -2  19   5        2.27       -1.27      4.45 o 
  -1  19   5       31.90       30.40      5.64 o 
   0  19   5      224.40      200.98     10.63 o 
   1  19   5       27.27       22.07     11.28 o 
   2  19   5       18.78       14.44      6.70 o 
   3  19   5        4.06        6.33      6.68 o 
   4  19   5        1.04        8.50      8.61 o 
   5  19   5        0.03       -0.82      8.03 o 
   6  19   5       11.93       15.46      9.60 o 
   7  19   5        1.26        7.67     13.24 o 
  -8  20   5        1.95       -3.56     11.50 o 
  -7  20   5        1.70       -8.78      5.85 o 
  -6  20   5        6.50       -6.43     11.15 o 
  -5  20   5       34.38       26.13      8.12 o 
  -4  20   5        0.00       -5.78      5.36 o 
  -3  20   5       48.16       45.45      6.52 o 
  -2  20   5        3.51        4.04      4.96 o 
  -1  20   5       11.28       14.29      5.39 o 
   0  20   5       98.86      102.56      8.47 o 
   1  20   5        5.80        1.84      4.96 o 
   2  20   5       33.81       25.54      7.46 o 
   3  20   5        1.23       -5.45      8.08 o 
   4  20   5        3.49       -4.88      8.03 o 
   5  20   5       72.48       84.34     23.70 o 
   6  20   5       14.99       13.28     12.55 o 
  -8  21   5        0.03        3.49      9.76 o 
  -7  21   5        0.88        3.17      9.06 o 
  -6  21   5       13.57       19.17      7.89 o 
  -5  21   5       21.39       35.75      8.83 o 
  -4  21   5        9.12       15.27      8.12 o 
  -3  21   5       22.51       26.51      5.94 o 
  -2  21   5       16.14       16.61      6.54 o 
  -1  21   5        6.52        4.62      4.93 o 
   0  21   5       67.33       62.01      7.46 o 
   1  21   5        5.89       -5.56      7.64 o 
   2  21   5       71.71       82.46     10.33 o 
   3  21   5       10.25        8.20      9.98 o 
   4  21   5        3.07        4.60      9.11 o 
   5  21   5       23.18       22.47     22.65 o 
   6  21   5        0.26       -3.49     12.20 o 
  -7  22   5        1.91        1.16     17.43 o 
  -6  22   5       17.24       38.72     26.84 o 
  -5  22   5       16.51       10.75      7.63 o 
  -4  22   5        7.55        8.72      8.12 o 
  -3  22   5        0.71        2.54      5.46 o 
  -2  22   5        0.13        1.85      5.36 o 
  -1  22   5       42.04       57.47      7.33 o 
   0  22   5        8.35       15.28      5.80 o 
   1  22   5        3.95       -1.56      5.59 o 
   2  22   5       12.37       11.92      6.37 o 
   3  22   5       16.31       17.88      8.14 o 
   4  22   5        3.14        8.71      7.73 o 
   5  22   5       11.11       10.22     10.02 o 
  -6  23   5        0.77       -8.32      7.34 o 
  -5  23   5        7.67       14.29      8.38 o 
  -4  23   5        0.80       -9.67      7.34 o 
  -3  23   5       18.55       31.00      8.29 o 
  -2  23   5       14.36       10.57      5.80 o 
  -1  23   5        7.30        9.57      5.94 o 
   0  23   5        4.78        1.59      5.52 o 
   1  23   5        0.08       -5.68      5.56 o 
   2  23   5        0.53        4.57      5.94 o 
   3  23   5        0.26        0.43      7.56 o 
   4  23   5        1.52       -1.80      7.48 o 
  -6  24   5        0.88        4.40     17.77 o 
  -5  24   5       15.26       14.64      8.87 o 
  -4  24   5        6.29       16.97      9.41 o 
  -3  24   5       19.76       18.16      7.89 o 
  -2  24   5       37.76       39.77      7.29 o 
  -1  24   5       26.01       27.16      6.72 o 
   0  24   5        3.13        3.66      5.71 o 
   1  24   5        4.10        1.37      6.04 o 
   2  24   5        0.28        2.52      6.44 o 
   3  24   5       51.82       69.08      9.14 o 
   4  24   5        0.25       -3.36      7.97 o 
  -5  25   5        2.93        3.93     10.80 o 
  -4  25   5        0.22      -11.50      8.02 o 
  -3  25   5       30.05       17.07     10.10 o 
  -2  25   5      124.08      132.41     16.49 o 
  -1  25   5        0.07        0.35      7.85 o 
   0  25   5        0.46       -4.18      6.06 o 
   1  25   5        0.19        0.41      8.94 o 
   2  25   5        7.40       13.61      7.00 o 
   3  25   5        3.50       13.42      7.21 o 
  -3  26   5        5.25        9.44     12.55 o 
  -2  26   5      100.34      111.66     12.02 o 
  -1  26   5        6.64        8.65      6.59 o 
   0  26   5        4.68       17.56      7.00 o 
   1  26   5        7.43        3.91      6.41 o 
 -12   0   6       36.53        4.88     10.46 o 
 -11   0   6       26.67       30.67     11.85 o 
 -10   0   6        8.27       -6.97      8.36 o 
  -9   0   6      170.06      166.65     17.43 o 
  -8   0   6     1520.04     1605.90     53.86 o 
  -5   0   6       86.90      101.09      7.67 o 
  -4   0   6     1142.09     1182.12     32.88 o 
  -3   0   6       29.29       21.21      3.83 o 
  -2   0   6      604.08      664.23     25.14 o 
  -1   0   6      572.25      557.32     23.75 o 
   0   0   6      338.81      329.37     18.84 o 
   1   0   6        1.33       16.03      7.67 o 
   2   0   6      186.30      180.63     17.44 o 
   3   0   6       21.08       27.19      9.76 o 
   4   0   6       42.74       55.07     12.55 o 
   5   0   6        2.29        0.00      9.06 o 
   6   0   6       19.06       12.55     10.46 o 
   7   0   6       67.56       62.74     14.64 o 
   8   0   6        1.25       10.46     11.15 o 
 -12   1   6        4.12        6.57      7.63 o 
 -11   1   6        0.09       -4.66      6.35 o 
 -10   1   6        0.98       -0.70      6.41 o 
  -9   1   6       32.25       30.71      9.41 o 
  -8   1   6      253.12      336.17     15.78 o 
  -6   1   6        0.13        0.70      3.49 o 
  -5   1   6       37.19       33.90      3.94 o 
  -4   1   6       83.66       65.42     11.16 o 
  -3   1   6      577.33      595.04      8.91 o 
  -2   1   6      839.01      909.72     32.85 o 
  -1   1   6      233.64      256.30     11.09 o 
   0   1   6       55.67       76.86     12.90 o 
   1   1   6        8.57        1.74      4.93 o 
   2   1   6      456.25      435.22     16.78 o 
   3   1   6       44.22       33.88      7.13 o 
   4   1   6        5.99        6.47      6.15 o 
   5   1   6       98.82       83.23     10.10 o 
   6   1   6       43.52       27.19      8.38 o 
   7   1   6       49.03       49.33      9.60 o 
   8   1   6        0.33        5.02      8.36 o 
 -12   2   6        0.00        8.60      8.12 o 
 -11   2   6        1.13       11.85      7.13 o 
 -10   2   6        4.19        2.87      6.62 o 
  -9   2   6       68.38       60.88      8.83 o 
  -8   2   6      587.90      588.38     28.62 o 
  -7   2   6       53.69       48.80      5.58 o 
  -6   2   6        0.78       -0.44      2.79 o 
  -5   2   6      182.23      192.28      9.76 o 
  -4   2   6       45.33       50.74      4.93 o 
  -3   2   6      201.13      189.91      8.11 o 
  -2   2   6      295.14      315.72     11.84 o 
  -1   2   6      194.67      219.98     10.60 o 
   0   2   6     1517.33     1537.77     33.67 o 
   1   2   6      100.80       95.07     14.29 o 
   2   2   6      776.99      788.06     22.97 o 
   3   2   6        2.61       -4.53      4.93 o 
   4   2   6       12.46       -4.71      6.27 o 
   5   2   6        6.57       10.27      6.64 o 
   6   2   6       41.58       42.49      9.11 o 
   7   2   6      129.71      141.48     33.47 o 
   8   2   6        1.04       -1.05      7.39 o 
   9   2   6        2.08       -0.70      9.06 o 
 -12   3   6       12.01        6.21     12.90 o 
 -11   3   6       11.04        4.18      6.41 o 
 -10   3   6        5.61       10.77      6.64 o 
  -9   3   6       23.77       17.75     10.11 o 
  -8   3   6        4.87        4.76      3.25 o 
  -7   3   6      691.22      682.43     11.82 o 
  -6   3   6     1400.26     1334.42     40.58 o 
  -5   3   6       29.09       32.72      4.17 o 
  -4   3   6       93.35      114.99     12.90 o 
  -3   3   6      218.97      201.51      5.00 o 
  -2   3   6       48.75       37.16      5.92 o 
  -1   3   6      349.45      283.55     12.08 o 
   0   3   6       50.70       63.36      7.63 o 
   1   3   6       10.18        9.41      5.42 o 
   2   3   6       20.86       17.08      6.41 o 
   3   3   6        1.53        9.73      9.41 o 
   4   3   6       10.24       12.20      6.85 o 
   5   3   6      553.89      501.18     34.55 o 
   6   3   6       75.19       72.56     10.84 o 
   7   3   6      256.12      234.74     17.01 o 
   8   3   6        3.85        4.18      7.89 o 
   9   3   6        1.13       -4.18      7.67 o 
 -12   4   6        0.14        9.06      7.39 o 
 -11   4   6        4.52       14.64      7.89 o 
 -10   4   6        3.19        4.26      8.71 o 
  -9   4   6       21.53       13.14      3.58 o 
  -8   4   6       21.90       13.41      3.65 o 
  -7   4   6       33.88       42.20      3.74 o 
  -6   4   6     1882.29     1810.25     53.08 o 
  -5   4   6       59.12       57.33      8.71 o 
  -4   4   6       44.57       44.66      4.93 o 
  -3   4   6       45.37       56.01      4.30 o 
  -2   4   6      690.67      758.81     19.27 o 
  -1   4   6      829.75      927.78     22.98 o 
   0   4   6     1141.99     1029.14     44.77 o 
   1   4   6      456.66      404.53     15.77 o 
   2   4   6       67.17       55.45      8.12 o 
   3   4   6        3.65       -0.35      5.42 o 
   4   4   6       14.17       17.08      6.90 o 
   5   4   6        1.31       -1.74      6.41 o 
   6   4   6      399.66      332.44     20.58 o 
   7   4   6       61.09       70.10     10.35 o 
   8   4   6        7.04        6.72     10.46 o 
   9   4   6        1.31        3.49      9.76 o 
 -12   5   6        6.26       -0.37      7.34 o 
 -11   5   6       38.25       44.27      9.37 o 
 -10   5   6        1.38        0.35      6.41 o 
  -9   5   6       22.20       26.77      4.42 o 
  -8   5   6      251.88      245.45      7.50 o 
  -7   5   6      877.92      867.41     15.05 o 
  -6   5   6     1301.26     1258.52     20.46 o 
  -5   5   6        4.48        1.86      2.82 o 
  -4   5   6      221.65      231.56      7.78 o 
  -3   5   6      113.18      115.99      3.81 o 
  -2   5   6        8.10       25.18      5.16 o 
  -1   5   6       62.31       77.36      8.02 o 
   0   5   6       42.41       25.37     12.90 o 
   1   5   6      492.54      479.83     17.28 o 
   2   5   6       39.07       54.43      9.41 o 
   3   5   6       18.92       40.53      7.63 o 
   4   5   6        4.30       10.61      6.64 o 
   5   5   6       35.09       29.90      8.12 o 
   6   5   6      117.33       95.60     11.58 o 
   7   5   6       24.32       32.76      9.60 o 
   8   5   6        1.72       -2.16      7.63 o 
   9   5   6       73.14       69.71     14.64 o 
 -12   6   6       24.55       27.36     13.24 o 
 -11   6   6        5.75       19.17      7.89 o 
 -10   6   6        8.49       -0.25      3.69 o 
  -9   6   6        1.53       -0.36      3.00 o 
  -8   6   6      199.43      220.63      7.88 o 
  -7   6   6       84.07       86.05      4.95 o 
  -6   6   6      118.30      119.23      8.55 o 
  -5   6   6       12.56       16.55      3.47 o 
  -4   6   6      238.92      239.98      8.89 o 
  -3   6   6      250.19      279.10      9.98 o 
  -2   6   6      199.01      190.03      8.03 o 
  -1   6   6     1030.39      999.62     24.71 o 
   0   6   6      108.14       87.44      8.62 o 
   1   6   6      153.35      119.57     25.45 o 
   2   6   6      143.21      133.17     11.09 o 
   3   6   6        1.84        1.48      5.85 o 
   4   6   6        8.98        7.72      9.06 o 
   5   6   6       18.63       12.09      7.13 o 
   6   6   6       70.07       65.73     14.29 o 
   7   6   6       15.03       21.96      8.87 o 
   8   6   6      173.72      179.20     11.79 o 
   9   6   6       21.41       29.28     11.15 o 
 -11   7   6        0.28       -4.71      7.32 o 
 -10   7   6        5.10       -0.51      4.21 o 
  -9   7   6        1.45       -0.81      3.31 o 
  -8   7   6      481.31      504.76     12.32 o 
  -7   7   6       10.81        8.02      8.02 o 
  -6   7   6       14.29       19.39      3.88 o 
  -5   7   6      215.45      214.58     12.11 o 
  -4   7   6      178.24      202.70     12.11 o 
  -3   7   6      310.43      293.23      7.49 o 
  -2   7   6      147.59      106.34      8.34 o 
  -1   7   6       58.91       41.44      6.64 o 
   0   7   6        0.00       -5.92      4.93 o 
   1   7   6        6.85        5.58      5.91 o 
   2   7   6       18.70       13.89      9.76 o 
   3   7   6      175.64      146.08     12.07 o 
   4   7   6        0.39        2.09      6.41 o 
   5   7   6       68.58       76.94     10.81 o 
   6   7   6       10.48       17.24      8.12 o 
   7   7   6        5.30       11.02      7.63 o 
   8   7   6        3.36        4.40      5.84 o 
   9   7   6        0.05        0.86      6.35 o 
 -11   8   6        1.98       11.15     10.46 o 
 -10   8   6       10.35        4.24      3.73 o 
  -9   8   6      229.63      236.41      9.04 o 
  -8   8   6        1.74        8.82      3.73 o 
  -7   8   6      154.94      164.10      8.62 o 
  -6   8   6       29.03       14.25      7.32 o 
  -5   8   6       65.98       57.69      5.63 o 
  -4   8   6       12.53        8.71      3.14 o 
  -3   8   6       11.62        9.11      2.72 o 
  -2   8   6        8.43        8.36      4.93 o 
  -1   8   6       55.71       49.18      7.14 o 
   0   8   6      111.10      151.37     11.09 o 
   1   8   6      319.79      312.30     14.77 o 
   2   8   6       13.19       10.62     11.50 o 
   3   8   6       14.07       19.62     17.08 o 
   4   8   6       48.73       46.33     10.11 o 
   5   8   6       56.56       52.52      9.82 o 
   6   8   6       18.94       33.11      9.36 o 
   7   8   6       24.71       28.37      6.66 o 
   8   8   6        0.12       -3.30      5.58 o 
   9   8   6        6.44        8.85      9.41 o 
 -11   9   6        2.05        6.11      5.91 o 
 -10   9   6        0.09       -2.21      3.73 o 
  -9   9   6       22.01       25.76      6.91 o 
  -8   9   6       30.07       24.12      4.35 o 
  -7   9   6       24.04       29.76      5.16 o 
  -6   9   6       92.78      113.38      6.84 o 
  -5   9   6       30.97       38.06      5.09 o 
  -4   9   6      441.68      457.99      8.55 o 
  -3   9   6       23.42       28.43      3.97 o 
  -2   9   6       47.34       43.23     10.11 o 
  -1   9   6       11.66        1.05      4.93 o 
   0   9   6      969.33     1013.10     26.93 o 
   1   9   6      568.48      580.32     20.48 o 
   2   9   6        0.00        1.31      5.85 o 
   3   9   6      483.54      507.51     20.23 o 
   4   9   6      249.67      252.25     25.81 o 
   5   9   6        0.90      -10.35      6.90 o 
   6   9   6       77.55       76.23     11.58 o 
   7   9   6       17.72       22.49     11.05 o 
   8   9   6        2.35        4.42      5.83 o 
   9   9   6       73.86       75.56     10.46 o 
 -11  10   6        0.01       -7.53      5.02 o 
 -10  10   6        3.18        2.66      4.15 o 
  -9  10   6        1.57       -1.59      3.66 o 
  -8  10   6      144.24      141.15      8.78 o 
  -7  10   6       23.18       23.57      5.16 o 
  -6  10   6      549.23      557.86     16.78 o 
  -5  10   6      907.65      900.29     22.49 o 
  -4  10   6       95.21       94.62      6.74 o 
  -3  10   6      213.47      218.39     12.97 o 
  -2  10   6        8.34       22.19      5.85 o 
  -1  10   6       28.77       27.99      6.41 o 
   0  10   6        3.39        4.70      5.65 o 
   1  10   6        0.64        0.35      5.91 o 
   2  10   6       63.91       49.15      8.87 o 
   3  10   6      160.50      177.02     13.78 o 
   4  10   6      731.88      744.74     25.66 o 
   5  10   6        8.38       10.46      8.38 o 
   6  10   6       48.44       57.77      9.39 o 
   7  10   6       47.82       66.95      8.19 o 
   8  10   6       12.22       10.78      6.05 o 
   9  10   6        0.21       -6.17      6.35 o 
 -11  11   6       30.88       32.14      7.53 o 
 -10  11   6       15.56       16.13      4.81 o 
  -9  11   6        0.43       -1.84      3.84 o 
  -8  11   6      126.75      139.50      9.37 o 
  -7  11   6        0.12        1.39      4.44 o 
  -6  11   6      149.96      162.38     10.59 o 
  -5  11   6     2483.04     2494.26     39.40 o 
  -4  11   6      135.14      143.51      6.13 o 
  -3  11   6      120.72      117.88      7.35 o 
  -2  11   6      292.99      311.28     10.63 o 
  -1  11   6       22.97       15.47      6.15 o 
   0  11   6        2.76       -3.52      5.65 o 
   1  11   6      367.71      373.30     16.75 o 
   2  11   6      141.13      139.46     12.33 o 
   3  11   6       31.19       26.27      8.53 o 
   4  11   6        0.03       12.12      7.63 o 
   5  11   6      197.52      179.66     15.03 o 
   6  11   6        4.97        3.16      9.78 o 
   7  11   6        6.49        5.25      5.58 o 
   8  11   6        0.51       -1.32      4.79 o 
 -11  12   6        1.13        5.96      6.53 o 
 -10  12   6       38.35       43.92      6.24 o 
  -9  12   6        4.50        5.97      7.98 o 
  -8  12   6        0.71        1.03      4.66 o 
  -7  12   6       28.00       32.50      9.41 o 
  -6  12   6        1.80       -3.30      4.66 o 
  -5  12   6      705.16      731.68     25.67 o 
  -4  12   6      698.48      673.89     13.01 o 
  -3  12   6       54.84       46.39      4.34 o 
  -2  12   6      215.51      202.12      9.23 o 
  -1  12   6        3.46       -3.78      9.41 o 
   0  12   6        0.03       -2.09      5.42 o 
   1  12   6        3.71        2.68      6.35 o 
   2  12   6        1.70        1.73      7.13 o 
   3  12   6        0.41       -5.40     12.20 o 
   4  12   6      154.29      154.49     18.83 o 
   5  12   6      614.84      651.48     26.90 o 
   6  12   6       18.40       17.56      6.00 o 
   7  12   6       32.11       34.39     10.95 o 
   8  12   6        1.61        2.18      5.29 o 
 -10  13   6       61.68       66.04      7.08 o 
  -9  13   6       67.02       66.90      6.82 o 
  -8  13   6        0.29       -3.63      4.66 o 
  -7  13   6       73.59       82.59     11.85 o 
  -6  13   6       10.81        3.23      6.62 o 
  -5  13   6      439.52      409.53     14.48 o 
  -4  13   6        1.93        4.56      3.51 o 
  -3  13   6        1.24       -0.87      2.88 o 
  -2  13   6        0.07        3.01      2.88 o 
  -1  13   6        7.99       12.20      6.41 o 
   0  13   6       66.63       52.16      9.11 o 
   1  13   6       23.49       36.52      8.38 o 
   2  13   6      190.43      183.99     14.30 o 
   3  13   6        0.81       -8.36      6.90 o 
   4  13   6      121.36      137.63      9.21 o 
   5  13   6       15.30       22.75      5.93 o 
   6  13   6       44.19       36.19      6.74 o 
   7  13   6        0.09       -4.67      5.48 o 
   8  13   6        7.63       13.18      7.48 o 
 -10  14   6        3.76       -6.03      4.68 o 
  -9  14   6      142.93      150.45     11.31 o 
  -8  14   6        1.40       -4.28      5.16 o 
  -7  14   6       38.78       35.53      6.64 o 
  -6  14   6        0.17       -5.23      4.93 o 
  -5  14   6       98.06      100.18     16.73 o 
  -4  14   6      367.90      403.85     10.17 o 
  -3  14   6        0.13       -0.29      2.96 o 
  -2  14   6       27.37       35.91      3.66 o 
  -1  14   6       50.34       56.29      5.96 o 
   0  14   6        0.26       -2.82      9.41 o 
   1  14   6      162.39      134.91     23.36 o 
   2  14   6        4.01        3.39      7.13 o 
   3  14   6       29.82       32.90      5.46 o 
   4  14   6        2.65        3.75      4.85 o 
   5  14   6      123.94      109.83      8.78 o 
   6  14   6        0.68        0.53      5.15 o 
   7  14   6       19.42       17.28      7.43 o 
   8  14   6        8.93        3.49      9.06 o 
 -10  15   6        7.90       23.37      5.76 o 
  -9  15   6       42.28       47.96      7.89 o 
  -8  15   6       11.08        5.23      5.91 o 
  -7  15   6        4.34        5.00      5.65 o 
  -6  15   6       31.01       37.10      7.34 o 
  -5  15   6      101.05       95.47     15.69 o 
  -4  15   6     1055.07     1036.33     21.45 o 
  -3  15   6       61.83       53.75      7.08 o 
  -2  15   6       21.08       21.39      4.77 o 
  -1  15   6       45.33       50.89      7.14 o 
   0  15   6      138.47      127.36     26.84 o 
   1  15   6        3.09       18.37      7.63 o 
   2  15   6        1.97       -1.08      3.13 o 
   3  15   6       13.67       13.01      4.68 o 
   4  15   6      154.92      175.17     10.00 o 
   5  15   6       14.84       21.16      9.11 o 
   6  15   6        3.59       15.33     12.55 o 
   7  15   6        2.70        0.58      5.79 o 
  -9  16   6       16.51       12.00      6.64 o 
  -8  16   6        4.68        0.00      5.42 o 
  -7  16   6        0.83       -0.12      5.65 o 
  -6  16   6       33.20       19.03      6.64 o 
  -5  16   6      148.90      145.32     12.07 o 
  -4  16   6       77.64       91.35     10.35 o 
  -3  16   6       41.89       39.08      6.00 o 
  -2  16   6        0.25       -3.74      4.35 o 
  -1  16   6        6.11        8.19      5.13 o 
   0  16   6        1.55        0.00      9.06 o 
   1  16   6      128.56      114.08     12.33 o 
   2  16   6       82.25       87.84     11.58 o 
   3  16   6       53.50       41.94     10.59 o 
   4  16   6        3.40        5.97      8.61 o 
   5  16   6       49.92       44.76     10.52 o 
   6  16   6       12.96        3.20     10.46 o 
   7  16   6        5.04        2.85      6.07 o 
  -9  17   6        6.55        5.31      6.35 o 
  -8  17   6       14.45       25.45      7.13 o 
  -7  17   6        1.13        2.79      5.91 o 
  -6  17   6       29.34       30.92      7.34 o 
  -5  17   6       50.79       54.55      9.11 o 
  -4  17   6        5.06       14.29      7.39 o 
  -3  17   6       22.41       22.79      5.95 o 
  -2  17   6        2.29       -1.38      4.81 o 
  -1  17   6        6.70        5.24      5.20 o 
   0  17   6        5.46        0.36      7.13 o 
   1  17   6       13.24       19.48      8.12 o 
   2  17   6      116.62      112.92     13.55 o 
   3  17   6       30.87       29.83      9.33 o 
   4  17   6        0.06      -11.02      7.34 o 
   5  17   6       47.07       62.83     16.03 o 
   6  17   6        0.32      -11.44      7.63 o 
   7  17   6        0.70      -12.18      8.12 o 
  -9  18   6      103.90      118.15     11.83 o 
  -8  18   6        0.45       -6.91      5.65 o 
  -7  18   6        2.35        8.98      6.64 o 
  -6  18   6        3.58       -8.03      5.35 o 
  -5  18   6       16.49       10.29      7.13 o 
  -4  18   6      305.22      280.04     16.27 o 
  -3  18   6       27.26       26.63      6.05 o 
  -2  18   6       14.17        8.75      5.52 o 
  -1  18   6        8.91       -3.52      5.41 o 
   0  18   6        3.33        0.57      5.18 o 
   1  18   6        0.19       -5.03      6.85 o 
   2  18   6       61.89       75.61     21.96 o 
   3  18   6        0.07       -6.45      7.63 o 
   4  18   6        6.99        6.18     16.38 o 
   5  18   6       77.51       97.77     13.78 o 
   6  18   6        5.93       15.59     10.59 o 
  -8  19   6       12.06       20.08      7.63 o 
  -7  19   6       23.16        6.77     12.55 o 
  -6  19   6        9.63       -0.70      9.41 o 
  -5  19   6       30.33       12.50      7.34 o 
  -4  19   6      100.71       79.77     10.81 o 
  -3  19   6       64.17       66.45      7.75 o 
  -2  19   6        7.88        7.97     12.23 o 
  -1  19   6       16.50        8.13      5.84 o 
   0  19   6        0.07        2.80      5.84 o 
   1  19   6        3.57        8.18      7.63 o 
   2  19   6        5.05        2.18      7.84 o 
   3  19   6        6.27       -3.51     14.99 o 
   4  19   6       96.17      112.61     14.19 o 
   5  19   6      105.21      110.75     14.76 o 
   6  19   6       30.86       40.69     11.80 o 
  -8  20   6        3.39       -0.85      6.64 o 
  -7  20   6        0.14       -5.24      6.15 o 
  -6  20   6        0.13       -4.36      6.64 o 
  -5  20   6       18.70       27.56      8.62 o 
  -4  20   6       10.73       11.15     10.46 o 
  -3  20   6      149.35      137.05     14.04 o 
  -2  20   6       22.88       24.94      7.05 o 
  -1  20   6       18.31        4.80      5.84 o 
   0  20   6        0.55       -2.19      5.73 o 
   1  20   6        4.59       -2.88      7.63 o 
   2  20   6        0.02       -4.29      7.63 o 
   3  20   6        9.44        9.48      8.53 o 
   4  20   6       14.14        4.93     17.43 o 
   5  20   6       70.95       67.51     12.79 o 
  -7  21   6        0.96        9.06      7.39 o 
  -6  21   6        0.86       -3.49      9.76 o 
  -5  21   6       43.46       33.12      8.62 o 
  -4  21   6       25.51       21.19      8.62 o 
  -3  21   6      483.28      486.92     22.44 o 
  -2  21   6       25.92       21.88      7.22 o 
  -1  21   6        4.03       -0.38      6.13 o 
   0  21   6        9.70       -0.90     10.23 o 
   1  21   6        3.11        2.77      6.01 o 
   2  21   6       79.03       76.22     12.29 o 
   3  21   6        1.56        4.18      9.36 o 
   4  21   6        0.07       -4.22      9.11 o 
   5  21   6       36.88       49.19     12.07 o 
  -6  22   6        5.31       -3.67      7.34 o 
  -5  22   6       17.77       16.73      8.34 o 
  -4  22   6        1.85       -2.97      8.02 o 
  -3  22   6      615.52      591.43     25.17 o 
  -2  22   6       36.70       42.73      8.00 o 
  -1  22   6        4.62       -7.64      5.10 o 
   0  22   6        1.33        2.06      6.46 o 
   1  22   6        1.79        5.58      6.61 o 
   2  22   6        7.37       11.52     12.90 o 
   3  22   6       27.59       33.81     10.84 o 
   4  22   6        0.73       -4.73      9.11 o 
  -6  23   6        1.71        4.18      7.89 o 
  -5  23   6        5.26       -6.51      8.71 o 
  -4  23   6       32.99       45.43     10.59 o 
  -3  23   6      169.07      179.64     17.08 o 
  -2  23   6       89.29      104.79     11.40 o 
  -1  23   6       11.48        5.01      5.72 o 
   0  23   6        6.35        6.03      7.01 o 
   1  23   6        0.04       -7.88      6.05 o 
   2  23   6        2.49        1.59      7.28 o 
   3  23   6       10.02       10.15     10.52 o 
  -5  24   6        1.64       -0.88     11.85 o 
  -4  24   6       16.86        0.91      7.70 o 
  -3  24   6        5.29       21.27     10.02 o 
  -2  24   6       30.43       37.81      8.84 o 
  -1  24   6       10.84       11.00      6.43 o 
   0  24   6        0.39        5.23      6.20 o 
   1  24   6        0.09       -7.30      8.29 o 
   2  24   6        2.42        6.23      7.28 o 
  -3  25   6       23.54       20.61     10.02 o 
  -2  25   6        0.32       -6.27      9.36 o 
  -1  25   6       12.61       12.31      6.55 o 
   0  25   6        0.12       -4.14      6.26 o 
   1  25   6        0.22        1.13      7.37 o 
  -8   1   7      104.27       94.47      5.42 o 
  -7   1   7     1621.39     1481.72     31.83 o 
  -6   1   7       37.76       38.26      6.97 o 
  -5   1   7       23.65       24.46      4.44 o 
  -4   1   7       48.35       55.78      5.92 o 
  -3   1   7      305.90      299.32      6.57 o 
  -2   1   7      811.55      894.02     22.73 o 
  -1   1   7       90.11       75.93      8.12 o 
   0   1   7       14.47       14.30      8.36 o 
   1   1   7      341.55      298.93     15.00 o 
   2   1   7      211.13      192.06     16.74 o 
   3   1   7        4.03        2.79      6.90 o 
   4   1   7      232.19      243.56     30.69 o 
   5   1   7      146.81      141.26     13.55 o 
   6   1   7       29.02       30.49     14.64 o 
   7   1   7      163.15      131.55     13.78 o 
   8   1   7        0.75       13.12     13.59 o 
  -8   2   7        2.95        3.49      2.96 o 
  -7   2   7     1334.10     1282.82     29.02 o 
  -6   2   7      291.59      267.31     14.65 o 
  -5   2   7        2.23       -0.70      3.45 o 
  -4   2   7       99.68       96.12      7.14 o 
  -3   2   7        0.23        7.54      2.92 o 
  -2   2   7       64.95       71.81      7.89 o 
  -1   2   7        0.82        3.14      4.93 o 
   0   2   7      533.03      481.74     17.28 o 
   1   2   7       92.44       98.11     10.10 o 
   2   2   7      591.18      562.62     20.98 o 
   3   2   7       21.64       17.75     10.80 o 
   4   2   7       27.72       34.05      8.53 o 
   5   2   7      191.89      189.04     15.29 o 
   6   2   7       27.94       31.21      9.53 o 
   7   2   7       13.46       10.94     12.90 o 
   8   2   7        0.86       -3.07      7.34 o 
 -11   3   7        3.59       18.82     10.46 o 
  -9   3   7       33.04       34.16      4.88 o 
  -8   3   7      101.59      101.17      5.92 o 
  -7   3   7      483.67      476.99     12.83 o 
  -6   3   7      237.05      219.18     10.81 o 
  -5   3   7      171.68      163.89      8.38 o 
  -4   3   7       24.43       20.22      4.93 o 
  -3   3   7       11.55       12.17      3.19 o 
  -2   3   7       39.53       32.37      6.15 o 
  -1   3   7       13.90       22.57      6.15 o 
   0   3   7       49.33       61.70      8.38 o 
   1   3   7      917.53      863.77     25.44 o 
   2   3   7      419.54      415.49     31.05 o 
   3   3   7       26.54       28.23      8.38 o 
   4   3   7        4.37        1.39      6.90 o 
   5   3   7        2.77        6.62      7.89 o 
   6   3   7      574.78      503.44     31.75 o 
   7   3   7        1.65        0.00      7.89 o 
   8   3   7       44.03       47.17     10.59 o 
 -11   4   7       49.14       57.86     13.94 o 
  -9   4   7       26.85       28.06      4.88 o 
  -8   4   7       17.49       19.43      3.83 o 
  -7   4   7      714.26      772.62     19.20 o 
  -6   4   7       35.68       28.82      6.84 o 
  -5   4   7        0.66       -1.86      3.67 o 
  -4   4   7       63.36       64.06      6.64 o 
  -3   4   7       17.38       15.77      5.58 o 
  -2   4   7        0.37       -2.79      4.66 o 
  -1   4   7      239.16      279.00     12.80 o 
   0   4   7      519.97      522.82     18.24 o 
   1   4   7      598.22      563.08     20.24 o 
   2   4   7     1195.14     1148.63     51.04 o 
   3   4   7      210.42      201.33     14.79 o 
   4   4   7       21.63       -1.05      6.90 o 
   5   4   7      177.53      147.10     23.36 o 
   6   4   7        0.22       -2.86     11.50 o 
   7   4   7        8.63       -2.20      8.36 o 
   8   4   7        6.98        2.09      8.38 o 
   9   4   7        0.86        4.18      9.06 o 
 -11   5   7       42.77       73.19     14.64 o 
  -9   5   7       53.09       58.46      4.93 o 
  -8   5   7      180.92      157.72      8.72 o 
  -7   5   7      172.07      208.42      9.33 o 
  -6   5   7     1673.29     1617.05     30.30 o 
  -5   5   7       14.39       14.59      3.79 o 
  -4   5   7      209.04      218.41     10.36 o 
  -3   5   7        2.35        0.85      4.88 o 
  -2   5   7       14.07       27.91      6.41 o 
  -1   5   7       73.57       79.39      8.62 o 
   0   5   7      296.75      260.50     14.05 o 
   1   5   7      878.92      807.32     24.70 o 
   2   5   7      115.63      108.12     11.52 o 
   3   5   7      369.84      356.91     18.23 o 
   4   5   7       14.30        3.17      9.06 o 
   5   5   7      194.38      170.00     14.77 o 
   6   5   7        0.18        4.88      8.38 o 
   7   5   7        4.66        6.81      8.61 o 
   8   5   7        8.82       -2.30     12.90 o 
   9   5   7        0.46       -8.36      9.06 o 
 -11   6   7       16.56       27.88     10.46 o 
  -9   6   7       13.45       20.51      4.17 o 
  -8   6   7       58.62       66.34      5.92 o 
  -7   6   7      359.82      345.46     11.81 o 
  -6   6   7     1988.39     1970.98     66.18 o 
  -5   6   7        0.73       -0.56      3.47 o 
  -4   6   7        0.04        0.36      3.47 o 
  -3   6   7      222.19      258.58      7.50 o 
  -2   6   7      587.64      651.29     19.50 o 
  -1   6   7      109.02      109.37     10.46 o 
   0   6   7      291.06      306.40     18.49 o 
   1   6   7      254.74      252.97     16.04 o 
   2   6   7       13.29       14.89      7.63 o 
   3   6   7      996.82     1007.75     30.14 o 
   4   6   7       17.85       13.65      8.12 o 
   5   6   7        1.45       -7.07      7.13 o 
   6   6   7       27.86       13.59      9.37 o 
   7   6   7       20.05       42.31     13.94 o 
   8   6   7        7.60        1.14     11.15 o 
 -10   7   7        0.38        4.88      5.58 o 
  -9   7   7      513.64      529.63     14.55 o 
  -8   7   7        0.26        3.24      4.17 o 
  -7   7   7        9.09        9.41      4.44 o 
  -6   7   7      771.92      788.36     19.99 o 
  -5   7   7       10.20        3.19      4.69 o 
  -4   7   7       11.23       13.88      4.15 o 
  -3   7   7      220.30      207.79      7.87 o 
  -2   7   7       34.69       44.40      6.90 o 
  -1   7   7      158.48      197.58     11.58 o 
   0   7   7        2.85       13.35      6.64 o 
   1   7   7      486.75      525.11     34.20 o 
   2   7   7       52.92       37.06      8.62 o 
   3   7   7      773.71      817.66     26.91 o 
   4   7   7      102.94      127.15     13.28 o 
   5   7   7       23.00       23.25      9.11 o 
   6   7   7       89.29       78.69     17.08 o 
   7   7   7        4.93       -2.56      8.12 o 
   8   7   7       23.43       25.35      8.15 o 
 -10   8   7        1.08       -1.39      5.58 o 
  -9   8   7      164.82      166.19      9.11 o 
  -8   8   7      434.51      421.02     15.00 o 
  -7   8   7       36.91       30.52      5.42 o 
  -6   8   7      123.17      124.32      9.76 o 
  -5   8   7      187.25      192.53      8.95 o 
  -4   8   7      205.43      232.35      9.65 o 
  -3   8   7      170.86      188.12      7.61 o 
  -2   8   7       84.69       85.34      8.87 o 
  -1   8   7      313.47      318.51     21.97 o 
   0   8   7       46.15       56.87     13.94 o 
   1   8   7      110.34      108.24     15.34 o 
   2   8   7      279.48      235.34     54.41 o 
   3   8   7      322.30      327.63     17.74 o 
   4   8   7       43.28       22.66     12.20 o 
   5   8   7       28.55       27.47     16.03 o 
   6   8   7        0.11       -1.15     11.85 o 
   7   8   7        0.22       -1.37      7.53 o 
   8   8   7       86.06       94.95     12.29 o 
 -10   9   7       12.42       13.94      6.97 o 
  -9   9   7        0.38        7.63      5.92 o 
  -8   9   7      165.40      178.12     13.95 o 
  -7   9   7        0.44       -2.09      4.44 o 
  -6   9   7        6.69        5.31      5.58 o 
  -5   9   7      795.68      816.66     21.97 o 
  -4   9   7       66.38       72.41     12.55 o 
  -3   9   7        8.83        9.73      3.95 o 
  -2   9   7       53.61       57.05      7.63 o 
  -1   9   7      248.62      217.76     12.82 o 
   0   9   7        1.90       -1.74      5.91 o 
   1   9   7        0.05       -6.72     16.03 o 
   2   9   7      436.51      482.94     44.31 o 
   3   9   7      338.85      393.09     19.24 o 
   4   9   7       17.59       25.79      9.36 o 
   5   9   7       58.40       18.47      9.37 o 
   6   9   7       12.36        3.87      8.12 o 
   7   9   7        0.45        9.06      8.87 o 
   8   9   7       75.96       78.53      9.09 o 
 -10  10   7       10.49       15.04      6.27 o 
  -9  10   7       85.09       87.09     10.46 o 
  -8  10   7       55.42       52.56      6.64 o 
  -7  10   7       40.73       48.10      6.64 o 
  -6  10   7       83.82       77.45      7.89 o 
  -5  10   7      905.92      906.52     24.41 o 
  -4  10   7      170.75      121.21     17.95 o 
  -3  10   7        0.41       -1.67      3.63 o 
  -2  10   7        0.33       -1.89      5.16 o 
  -1  10   7      330.11      332.76     15.79 o 
   0  10   7      230.31      236.94     14.79 o 
   1  10   7        7.39       14.92      7.84 o 
   2  10   7      385.98      414.77     19.48 o 
   3  10   7      182.02      191.34     15.76 o 
   4  10   7       50.66       72.28     11.08 o 
   5  10   7       23.07       -1.44      8.34 o 
   6  10   7        8.74        6.66      8.83 o 
   7  10   7        0.00       -1.09      5.72 o 
   8  10   7        9.69        8.65      6.65 o 
 -10  11   7       97.05      135.62      9.86 o 
  -9  11   7       86.48       96.84      8.38 o 
  -8  11   7       43.82       48.67      6.90 o 
  -7  11   7        7.87       16.48      5.35 o 
  -6  11   7      183.94      178.07     14.29 o 
  -5  11   7       75.35       73.53      8.62 o 
  -4  11   7      450.64      455.47     10.51 o 
  -3  11   7       23.56       19.73      4.81 o 
  -2  11   7        3.79        6.11      6.15 o 
  -1  11   7        3.73        2.36     10.11 o 
   0  11   7      212.71      225.96     15.29 o 
   1  11   7        0.02       -4.64     13.24 o 
   2  11   7       94.92      126.13     16.38 o 
   3  11   7       65.40       53.03     17.08 o 
   4  11   7      112.37      125.12     14.04 o 
   5  11   7       42.05       34.14     11.85 o 
   6  11   7        9.39       -4.88      7.89 o 
   7  11   7       12.14       19.26      6.59 o 
   8  11   7        0.04       -5.72      6.96 o 
 -10  12   7      134.84      161.58     11.08 o 
  -9  12   7       31.04       26.12     12.20 o 
  -8  12   7       13.62        9.61      5.65 o 
  -7  12   7        5.83       -1.65      4.66 o 
  -6  12   7        0.39       -0.27      5.58 o 
  -5  12   7      165.90      146.08     11.34 o 
  -4  12   7       17.76       30.46      7.02 o 
  -3  12   7        1.00       -2.29      3.24 o 
  -2  12   7        0.00        0.90      4.06 o 
  -1  12   7       24.48       12.72      7.13 o 
   0  12   7      145.74      159.55     25.10 o 
   1  12   7      239.89      258.97     16.38 o 
   2  12   7       15.85       11.70      8.02 o 
   3  12   7        1.05        6.83      8.83 o 
   4  12   7       84.61       74.87     18.47 o 
   5  12   7       42.56       58.61     11.08 o 
   6  12   7       17.88       18.04      7.25 o 
   7  12   7        0.11       -0.58      5.73 o 
 -10  13   7        0.85        4.24      5.65 o 
  -9  13   7       54.13       67.40      8.34 o 
  -8  13   7       10.49        9.24      5.65 o 
  -7  13   7       38.03       38.56      8.02 o 
  -6  13   7        4.62        7.67      5.42 o 
  -5  13   7      307.88      325.39     15.29 o 
  -4  13   7      132.42      130.16      9.91 o 
  -3  13   7      253.13      247.64     19.13 o 
  -2  13   7        3.07        3.51      4.72 o 
  -1  13   7       11.09       12.90      6.90 o 
   0  13   7       38.33       31.49      8.83 o 
   1  13   7        4.02       -2.09      6.90 o 
   2  13   7       38.52       33.46      9.37 o 
   3  13   7      179.64      180.73     16.02 o 
   4  13   7      574.42      505.21     22.94 o 
   5  13   7        0.06        1.41      5.29 o 
   6  13   7        1.04       -0.11      6.22 o 
   7  13   7        2.63       -4.94     12.90 o 
 -10  14   7       63.45       53.23      8.34 o 
  -9  14   7        8.25       15.36      6.15 o 
  -8  14   7       12.53        4.82      5.65 o 
  -7  14   7       15.62        8.71      5.91 o 
  -6  14   7       24.06       27.67      6.90 o 
  -5  14   7      209.23      195.70     21.97 o 
  -4  14   7        1.82        1.44      9.06 o 
  -3  14   7       15.34       19.22      7.82 o 
  -2  14   7       17.46       20.21      3.88 o 
  -1  14   7      140.66      122.21     12.33 o 
   0  14   7       12.49        7.67     10.11 o 
   1  14   7        7.89        5.07      7.67 o 
   2  14   7        0.34       -2.83     11.85 o 
   3  14   7       93.71       92.82     13.00 o 
   4  14   7      296.93      364.28     13.50 o 
   5  14   7        9.19       13.28      9.11 o 
   6  14   7       13.99        4.04      9.41 o 
   7  14   7        7.65       19.42     10.10 o 
  -9  15   7        0.87        6.44      6.15 o 
  -8  15   7        5.28        1.63      5.85 o 
  -7  15   7       46.60       42.14      7.53 o 
  -6  15   7        7.32        5.23      5.91 o 
  -5  15   7       49.70       50.74     13.59 o 
  -4  15   7      123.40      133.74     12.07 o 
  -3  15   7        2.06       -1.51      4.71 o 
  -2  15   7        8.02       10.38      5.73 o 
  -1  15   7       48.72       73.45     10.35 o 
   0  15   7       21.67       23.18      8.62 o 
   1  15   7       35.41       20.22      8.38 o 
   2  15   7        3.63        6.69      9.76 o 
   3  15   7       52.74       79.27     18.47 o 
   4  15   7      220.54      263.78     19.47 o 
   5  15   7        0.77       -7.08     12.20 o 
   6  15   7        4.56       -0.92     15.68 o 
   7  15   7        4.27        1.74     11.50 o 
  -9  16   7       92.81      121.67     11.08 o 
  -8  16   7       20.04       25.28      7.67 o 
  -7  16   7       10.25        3.49      6.27 o 
  -6  16   7       21.82       30.47      7.13 o 
  -5  16   7       11.01       12.90      6.90 o 
  -4  16   7      664.97      667.18     71.19 o 
  -3  16   7       10.16        8.41      5.41 o 
  -2  16   7      161.56      157.73     10.26 o 
  -1  16   7      118.71      117.05      9.53 o 
   0  16   7       12.25       18.47      8.38 o 
   1  16   7       25.50       27.50      8.83 o 
   2  16   7       29.27       24.91      9.33 o 
   3  16   7      164.82      146.82     15.26 o 
   4  16   7      220.73      236.52     19.87 o 
   5  16   7        0.45        2.44      9.36 o 
   6  16   7        1.22       -1.17      8.61 o 
  -8  17   7        0.04       -6.46      5.35 o 
  -7  17   7        9.91        6.92      6.35 o 
  -6  17   7        1.04       -2.68      6.15 o 
  -5  17   7       46.63       32.56      8.34 o 
  -4  17   7      477.83      428.00     18.99 o 
  -3  17   7        0.39        3.56      8.02 o 
  -2  17   7        0.14       -3.76      5.04 o 
  -1  17   7       53.46       76.93      8.50 o 
   0  17   7       34.05       29.88      9.11 o 
   1  17   7       10.42       23.35      8.87 o 
   2  17   7        0.01      -13.39     11.50 o 
   3  17   7        4.99       10.80      8.87 o 
   4  17   7       41.79       30.97     16.38 o 
   5  17   7        9.68       12.14      9.60 o 
   6  17   7        2.42        2.32     10.11 o 
  -8  18   7        3.80       -3.49      8.36 o 
  -7  18   7        5.44       -4.29      6.35 o 
  -6  18   7        8.12       12.11      6.64 o 
  -5  18   7       42.15       43.55      9.11 o 
  -4  18   7       53.67       50.02     13.94 o 
  -3  18   7      110.35      116.92     12.29 o 
  -2  18   7       26.40       29.52      6.75 o 
  -1  18   7       73.98       93.53      9.31 o 
   0  18   7       20.89       29.57      9.33 o 
   1  18   7        0.00        3.83      7.89 o 
   2  18   7        9.53        6.11      8.34 o 
   3  18   7        2.34      -11.11     10.11 o 
   4  18   7       18.21       20.39     10.52 o 
   5  18   7       10.27        3.77      9.60 o 
  -8  19   7        2.08        1.63      6.53 o 
  -7  19   7        8.91       -4.13      6.18 o 
  -6  19   7        4.10       -1.87      6.15 o 
  -5  19   7       10.55        8.03      7.13 o 
  -4  19   7        6.01       19.52      8.38 o 
  -3  19   7       56.86       74.31     11.34 o 
  -2  19   7        5.31       -4.57      5.84 o 
  -1  19   7        0.02       -2.09      5.46 o 
   0  19   7       19.47       10.56      6.61 o 
   1  19   7        2.19        1.39      8.38 o 
   2  19   7        9.49       10.34      9.03 o 
   3  19   7       22.94       18.82     10.59 o 
   4  19   7        0.54        6.97      9.86 o 
   5  19   7        4.29        4.25     10.09 o 
  -7  20   7        0.02        8.27      7.34 o 
  -6  20   7        0.97        6.62      7.39 o 
  -5  20   7        0.08       -3.33      6.64 o 
  -4  20   7       41.12       49.64     10.10 o 
  -3  20   7       63.06       70.24     11.51 o 
  -2  20   7        4.55       -1.18      6.05 o 
  -1  20   7       11.63        7.69      6.42 o 
   0  20   7       25.99        9.37      6.54 o 
   1  20   7        2.38        1.75      8.12 o 
   2  20   7        1.22       -9.17      8.12 o 
   3  20   7       32.57       40.85     11.80 o 
   4  20   7       17.10        1.59     17.08 o 
  -6  21   7       30.31       27.22      9.11 o 
  -5  21   7        0.47       -6.62      6.90 o 
  -4  21   7        8.84       19.01      9.11 o 
  -3  21   7       10.51       12.90      8.87 o 
  -2  21   7       24.30        5.62      8.53 o 
  -1  21   7        0.50       -5.60      9.52 o 
   0  21   7        0.11       -0.19      6.34 o 
   1  21   7        4.17       10.69      7.18 o 
   2  21   7       14.30        8.58     19.87 o 
   3  21   7       14.00       24.75     10.84 o 
   4  21   7        2.16        2.82     11.15 o 
  -5  22   7        7.27       -2.43      7.03 o 
  -4  22   7        0.32       13.50      8.61 o 
  -3  22   7       13.56       23.35      9.82 o 
  -2  22   7        0.59       -0.58     11.50 o 
  -1  22   7        4.91       -4.64      6.15 o 
   0  22   7        2.03       -4.50      7.47 o 
   1  22   7        0.62        3.71      6.92 o 
   2  22   7       25.16       13.34     18.82 o 
   3  22   7        0.24        4.79     10.09 o 
  -4  23   7        0.10        3.03      8.34 o 
  -3  23   7        4.64       15.32     29.62 o 
  -2  23   7       34.99       65.88     12.70 o 
  -1  23   7        0.35        1.85     12.20 o 
   0  23   7        0.44        0.15      6.86 o 
   1  23   7        8.73        6.54      7.42 o 
   2  23   7        1.08       -1.64      7.22 o 
  -3  24   7       70.15       72.35     32.42 o 
  -2  24   7       15.92       17.01     11.50 o 
  -1  24   7        0.59        0.79     10.11 o 
   0  24   7        0.43        1.88      7.35 o 
  -8   0   8       16.27        7.67      5.58 o 
  -7   0   8     1981.27     1871.87     50.40 o 
  -6   0   8      132.57      133.87     11.85 o 
  -5   0   8       24.55       25.79      7.67 o 
  -4   0   8        1.26       -1.39      6.27 o 
  -3   0   8      902.38     1069.62     37.03 o 
  -2   0   8       15.27       32.06      9.06 o 
  -1   0   8        3.50        2.79      8.36 o 
   0   0   8      208.26      193.18     19.53 o 
   1   0   8      411.70      412.37     27.21 o 
   2   0   8     2467.13     2212.78     70.81 o 
   3   0   8        0.13      -15.68     10.46 o 
   4   0   8        0.03      -11.85     10.46 o 
   5   0   8        2.10       -2.79     11.85 o 
   6   0   8        8.48        4.88     11.85 o 
   7   0   8        3.33       17.43     13.94 o 
   8   0   8       31.09       68.31     18.12 o 
  -8   1   8        2.67        4.53      3.94 o 
  -7   1   8       11.79        7.32      8.71 o 
  -6   1   8       19.76       16.03      5.42 o 
  -5   1   8       29.19       28.55      6.97 o 
  -4   1   8        6.93       15.14      5.16 o 
  -3   1   8       64.02       85.79      8.71 o 
  -2   1   8        0.37       -0.76      8.71 o 
  -1   1   8       48.09       30.81      7.13 o 
   0   1   8       46.94       41.53     20.91 o 
   1   1   8      838.30      838.88     27.16 o 
   2   1   8      998.41      944.40     41.92 o 
   3   1   8      181.60      181.86     19.87 o 
   4   1   8        8.54        3.10      7.63 o 
   5   1   8       14.17       -1.91      7.63 o 
   6   1   8       44.80       45.01     10.59 o 
   7   1   8        0.32       14.41      9.11 o 
   8   1   8        0.06       19.52      9.86 o 
  -8   2   8      168.43      183.13      9.06 o 
  -7   2   8      118.27      109.32      7.63 o 
  -6   2   8        8.32        8.36      6.27 o 
  -5   2   8       15.58       25.31      5.65 o 
  -4   2   8      117.87       98.34     11.85 o 
  -3   2   8       54.30       50.00      7.13 o 
  -2   2   8       31.83       26.33      9.41 o 
  -1   2   8      231.01      256.32     13.81 o 
   0   2   8      262.89      262.21     14.54 o 
   1   2   8     2343.78     2239.86     49.82 o 
   2   2   8      926.72      985.58     30.87 o 
   3   2   8        0.15      -10.27      6.85 o 
   4   2   8       83.62       59.92     10.52 o 
   5   2   8        0.08      -10.70      7.13 o 
   6   2   8        1.79       -7.49      8.36 o 
   7   2   8       74.63       72.64     12.56 o 
   8   2   8       49.15       37.82     11.85 o 
  -9   3   8       11.11       13.24      4.88 o 
  -8   3   8        0.43        1.95      3.67 o 
  -7   3   8      251.43      230.17     24.41 o 
  -6   3   8      293.76      299.89     11.58 o 
  -5   3   8        2.68       -2.49      4.66 o 
  -4   3   8       12.27        3.83      6.62 o 
  -3   3   8       91.52       74.83      8.12 o 
  -2   3   8       56.03       76.72      8.62 o 
  -1   3   8       30.80       40.38      9.06 o 
   0   3   8      858.81      843.11     25.69 o 
   1   3   8       56.60       64.99     11.08 o 
   2   3   8       49.28       19.28     18.82 o 
   3   3   8        0.12       -0.70      7.39 o 
   4   3   8        2.19       -3.83      7.39 o 
   5   3   8       34.60       23.11      9.33 o 
   6   3   8        0.79       -0.57     10.11 o 
   7   3   8       14.14        9.72      9.06 o 
   8   3   8        5.65        6.93      8.83 o 
  -9   4   8        0.07        6.97      4.88 o 
  -8   4   8       38.43       32.78      4.93 o 
  -7   4   8        1.13        2.44      4.44 o 
  -6   4   8      439.11      432.80     18.84 o 
  -5   4   8      108.65      105.77      8.38 o 
  -4   4   8        7.47        3.83      4.93 o 
  -3   4   8       21.83       19.17      5.91 o 
  -2   4   8       23.72       28.34      7.67 o 
  -1   4   8       20.95        8.42      7.32 o 
   0   4   8      494.68      376.29     17.25 o 
   1   4   8      764.34      756.24    107.19 o 
   2   4   8      228.51      222.56     16.51 o 
   3   4   8        2.97        4.75      7.84 o 
   4   4   8       21.92       20.91     12.90 o 
   5   4   8        0.19       -5.60      7.53 o 
   6   4   8       74.25       56.75     21.61 o 
   7   4   8       70.67       67.99     21.26 o 
   8   4   8       61.54       92.21     13.39 o 
  -9   5   8        2.68        1.74      5.23 o 
  -8   5   8      304.01      296.28     11.09 o 
  -7   5   8       14.38       11.15      4.93 o 
  -6   5   8       26.23       26.73      6.62 o 
  -5   5   8       32.21       25.81     10.80 o 
  -4   5   8        7.66        7.77      5.16 o 
  -3   5   8        9.33        1.73      7.67 o 
  -2   5   8        3.60        0.58      5.65 o 
  -1   5   8      147.93      161.75     12.07 o 
   0   5   8      722.04      640.19     22.70 o 
   1   5   8     1820.63     1729.02     46.56 o 
   2   5   8      360.41      303.42     20.23 o 
   3   5   8       36.06       40.45      9.86 o 
   4   5   8        1.84      -13.07      8.71 o 
   5   5   8       23.21       26.49      9.82 o 
   6   5   8        6.42       23.22      9.60 o 
   7   5   8        0.29       11.81      9.06 o 
   8   5   8        3.17        7.30      9.33 o 
  -9   6   8        2.90       10.99      4.17 o 
  -8   6   8      140.35      137.60     14.29 o 
  -7   6   8        4.91        0.00      4.44 o 
  -6   6   8        3.93        8.30      8.71 o 
  -5   6   8       32.43       32.39      6.15 o 
  -4   6   8       22.04       23.23      6.15 o 
  -3   6   8        5.45        9.06      5.42 o 
  -2   6   8       46.73       63.06     19.17 o 
  -1   6   8      181.95      197.43     27.54 o 
   0   6   8       39.49       49.16      9.37 o 
   1   6   8      194.50      211.11     18.83 o 
   2   6   8       12.41        3.85      8.34 o 
   3   6   8        1.21        8.32      8.12 o 
   4   6   8      103.10       99.09     13.00 o 
   5   6   8        0.60       -0.06      8.12 o 
   6   6   8       13.02       23.32      9.82 o 
   7   6   8       11.38       11.59     11.50 o 
   8   6   8        2.22        6.43      9.53 o 
  -9   7   8        2.53        5.29      4.17 o 
  -8   7   8      546.23      553.06     16.28 o 
  -7   7   8      213.84      211.00     10.59 o 
  -6   7   8       46.36       61.05     11.50 o 
  -5   7   8       17.90       16.24      5.65 o 
  -4   7   8        0.30       -4.51      6.97 o 
  -3   7   8        0.00       -3.83      5.42 o 
  -2   7   8       28.33       22.31      6.90 o 
  -1   7   8      167.27      204.44     26.85 o 
   0   7   8        9.16        8.13      7.34 o 
   1   7   8       68.48       46.75     10.10 o 
   2   7   8       77.66       84.53     11.83 o 
   3   7   8      144.60      148.53     14.27 o 
   4   7   8        2.52       -4.52      8.12 o 
   5   7   8      142.91      151.53     15.26 o 
   6   7   8       23.62       19.78      9.82 o 
   7   7   8       15.88       12.63      9.82 o 
  -9   8   8       10.24        9.13      4.66 o 
  -8   8   8       23.84       35.68      6.15 o 
  -7   8   8       52.30       68.70      7.13 o 
  -6   8   8       90.12       92.54      8.62 o 
  -5   8   8       24.02       34.10     10.80 o 
  -4   8   8      180.92      172.79     11.80 o 
  -3   8   8      145.16      146.04      9.44 o 
  -2   8   8      144.46      149.50     12.07 o 
  -1   8   8        0.50        9.41      6.90 o 
   0   8   8      209.36      193.13     14.54 o 
   1   8   8      321.30      322.56     17.50 o 
   2   8   8       10.62       12.87     12.20 o 
   3   8   8      581.74      548.68     23.18 o 
   4   8   8       44.15       21.24     13.59 o 
   5   8   8      106.57       88.98     13.00 o 
   6   8   8       41.37       64.30     19.17 o 
   7   8   8       11.78       21.42     10.02 o 
  -9   9   8        7.42        5.58      4.93 o 
  -8   9   8       35.27       43.19      6.64 o 
  -7   9   8        1.83       13.61      5.16 o 
  -6   9   8       55.64       63.89      9.41 o 
  -5   9   8       22.59       13.94      6.97 o 
  -4   9   8       22.43       15.67      9.76 o 
  -3   9   8      179.70      171.17      8.62 o 
  -2   9   8       97.78      103.49     10.35 o 
  -1   9   8       88.35       98.80     11.08 o 
   0   9   8      719.42      730.85     24.93 o 
   1   9   8       95.38       80.49     11.50 o 
   2   9   8       21.32        6.27      8.38 o 
   3   9   8      714.22      773.03     29.32 o 
   4   9   8      211.31      222.55     17.75 o 
   5   9   8      164.05      130.95     14.77 o 
   6   9   8       17.69       24.19     18.82 o 
   7   9   8        0.41        4.27      9.60 o 
 -10  10   8      179.64      206.39     16.04 o 
  -9  10   8        1.52        8.83      5.16 o 
  -8  10   8       15.26       16.27      5.65 o 
  -7  10   8       84.14       98.16      8.87 o 
  -6  10   8       78.96       98.23      9.37 o 
  -5  10   8      262.38      286.87     37.31 o 
  -4  10   8       73.03       67.77      8.83 o 
  -3  10   8        3.50        8.45      5.90 o 
  -2  10   8       32.58       28.19      7.84 o 
  -1  10   8       64.22       59.26      9.60 o 
   0  10   8      529.86      572.50     22.70 o 
   1  10   8       64.54       48.06      9.86 o 
   2  10   8        9.78        5.58      7.89 o 
   3  10   8      471.36      466.08     22.20 o 
   4  10   8       92.54       96.55     13.00 o 
   5  10   8       24.80       25.01     10.02 o 
   6  10   8        3.36       -5.41      9.06 o 
   7  10   8        1.03       10.74      6.42 o 
 -10  11   8        6.44       22.31      9.06 o 
  -9  11   8       14.87       10.36      5.65 o 
  -8  11   8       94.49       97.32      8.83 o 
  -7  11   8       23.34       19.87      5.91 o 
  -6  11   8        1.42       11.21      6.62 o 
  -5  11   8      518.00      523.45     18.73 o 
  -4  11   8      244.96      216.36     13.55 o 
  -3  11   8      214.92      207.78     11.66 o 
  -2  11   8      127.68      135.05     12.30 o 
  -1  11   8      204.85      194.92     14.79 o 
   0  11   8      118.83      108.61     12.33 o 
   1  11   8        3.14       -2.16      7.63 o 
   2  11   8       13.52        9.68      8.61 o 
   3  11   8      142.72      134.18     17.43 o 
   4  11   8        4.94        9.06      9.60 o 
   5  11   8       10.03        3.09      9.11 o 
   6  11   8        1.84       -1.63      8.83 o 
   7  11   8        0.52       -0.93      8.83 o 
 -10  12   8        7.91        0.70      8.36 o 
  -9  12   8        0.50        2.98      5.35 o 
  -8  12   8       10.83        5.23      6.62 o 
  -7  12   8       27.66       36.06      7.32 o 
  -6  12   8       11.06       26.84      6.90 o 
  -5  12   8       53.92       61.15      8.62 o 
  -4  12   8       10.72       24.42      7.13 o 
  -3  12   8        5.47        4.05      4.48 o 
  -2  12   8       27.42       32.22     16.03 o 
  -1  12   8       15.91       22.16      8.12 o 
   0  12   8        1.69        2.11      7.84 o 
   1  12   8        0.09       -6.27      6.90 o 
   2  12   8       30.16       35.47     14.29 o 
   3  12   8        1.04       -5.92      8.38 o 
   4  12   8      174.03      146.42     20.57 o 
   5  12   8       20.14       13.07     10.10 o 
   6  12   8        3.63      -11.60      9.76 o 
  -9  13   8       17.66       24.89      9.41 o 
  -8  13   8        1.69        3.83      5.91 o 
  -7  13   8       17.86       24.05      6.41 o 
  -6  13   8       25.67       28.84      7.13 o 
  -5  13   8       14.64       14.59     10.46 o 
  -4  13   8      130.11      139.15     17.08 o 
  -3  13   8        4.80        7.57     11.15 o 
  -2  13   8        7.14        5.54      5.02 o 
  -1  13   8        6.21       -2.74     13.59 o 
   0  13   8       46.89       48.11      9.86 o 
   1  13   8       19.34       36.26      9.82 o 
   2  13   8       20.79       46.75     10.59 o 
   3  13   8       25.17       26.83     10.10 o 
   4  13   8       32.03       43.18     12.20 o 
   5  13   8       17.43       15.34      9.86 o 
   6  13   8        0.78       -1.02      8.61 o 
  -9  14   8      180.80      176.49     14.64 o 
  -8  14   8        0.34       -5.55      7.32 o 
  -7  14   8        2.74       -5.92      5.42 o 
  -6  14   8        1.24       -2.27      5.85 o 
  -5  14   8       24.47       30.05      9.41 o 
  -4  14   8       18.30       24.41     13.59 o 
  -3  14   8       12.48        3.80      7.13 o 
  -2  14   8      376.67      426.71     15.07 o 
  -1  14   8        8.36        5.75      8.36 o 
   0  14   8       11.49       -1.26      7.63 o 
   1  14   8       29.59       24.75      9.37 o 
   2  14   8        2.19       -8.34      7.84 o 
   3  14   8       17.39       13.46      9.60 o 
   4  14   8        1.09        3.45      9.82 o 
   5  14   8        6.13        4.11      9.60 o 
   6  14   8        3.73        6.97      9.86 o 
  -9  15   8       66.72       73.88     11.85 o 
  -8  15   8        0.47       -8.12      5.65 o 
  -7  15   8        9.63       18.12      6.90 o 
  -6  15   8       22.64       20.36      7.13 o 
  -5  15   8        5.15       -1.39      6.35 o 
  -4  15   8       86.26       66.47     12.90 o 
  -3  15   8       43.90       28.91     10.80 o 
  -2  15   8      115.14      118.42     10.54 o 
  -1  15   8      159.62      138.18     14.29 o 
   0  15   8        4.93       14.50      8.83 o 
   1  15   8        0.01       -3.83      7.39 o 
   2  15   8       23.47       30.42     10.46 o 
   3  15   8       37.40       54.46     11.30 o 
   4  15   8      382.44      373.36     25.81 o 
   5  15   8       10.92       19.44     13.24 o 
  -8  16   8       39.42       46.32      8.62 o 
  -7  16   8        8.58        7.94      6.35 o 
  -6  16   8        7.07        1.05      6.41 o 
  -5  16   8        4.13        5.92      6.90 o 
  -4  16   8        7.25       11.47      7.63 o 
  -3  16   8       85.88       83.63     11.58 o 
  -2  16   8       54.17       54.37      7.46 o 
  -1  16   8       88.03      102.71     15.69 o 
   0  16   8        1.43       -1.35      9.41 o 
   1  16   8        0.08       -8.01      8.12 o 
   2  16   8        0.00      -10.32      7.34 o 
   3  16   8        8.33       14.65     10.10 o 
   4  16   8       81.90      104.68     14.54 o 
   5  16   8       31.94       34.85     11.34 o 
  -8  17   8        4.08       -5.58      5.91 o 
  -7  17   8        2.01        2.57      7.32 o 
  -6  17   8       12.34       31.93      8.03 o 
  -5  17   8        1.48        0.00      6.97 o 
  -4  17   8       51.48       50.53      9.60 o 
  -3  17   8       12.40       11.60      8.12 o 
  -2  17   8       11.05       -0.70      7.13 o 
  -1  17   8      204.62      216.03     12.77 o 
   0  17   8       63.51       65.92     15.34 o 
   1  17   8       51.64       59.30     11.08 o 
   2  17   8        1.24       -3.99      8.03 o 
   3  17   8       27.49       11.15     20.91 o 
   4  17   8       77.58       88.72     14.04 o 
   5  17   8        8.39       -4.29     16.03 o 
  -7  18   8        1.74        2.79     14.64 o 
  -6  18   8       11.03       20.72      8.03 o 
  -5  18   8        1.92        5.26      7.13 o 
  -4  18   8       94.68       84.08     11.34 o 
  -3  18   8        0.19       -3.14      7.89 o 
  -2  18   8        3.96      -11.09      7.39 o 
  -1  18   8       27.77       30.29      9.44 o 
   0  18   8        0.02        7.71      8.34 o 
   1  18   8        1.41        8.40      8.61 o 
   2  18   8       11.31       12.55      9.33 o 
   3  18   8        1.12        4.88      9.86 o 
   4  18   8        5.35       16.47     11.85 o 
  -7  19   8       22.34       21.38      8.12 o 
  -6  19   8       21.85       28.52      8.83 o 
  -5  19   8        8.28        7.02      7.13 o 
  -4  19   8        9.02       -0.75      6.85 o 
  -3  19   8        2.17        4.47     12.55 o 
  -2  19   8        0.06        0.15      8.12 o 
  -1  19   8        0.03       -8.59      5.73 o 
   0  19   8       24.98       23.69      7.46 o 
   1  19   8        3.75        7.40      8.83 o 
   2  19   8        0.54       -0.57      9.21 o 
   3  19   8        0.01       -2.30      9.11 o 
   4  19   8       12.12        9.00     19.17 o 
  -6  20   8       32.19       30.85     12.20 o 
  -5  20   8        2.72       15.93      8.12 o 
  -4  20   8        6.54       19.17      8.87 o 
  -3  20   8       11.75       13.59      8.87 o 
  -2  20   8       31.02       49.12     11.85 o 
  -1  20   8       31.05       13.87      9.60 o 
   0  20   8        9.68        8.92      6.74 o 
   1  20   8        0.17        0.18     18.12 o 
   2  20   8        9.42        9.74     20.21 o 
   3  20   8        0.00        1.73      9.11 o 
  -5  21   8       18.22       14.58     12.90 o 
  -4  21   8       36.81       52.61     12.20 o 
  -3  21   8        0.24       -5.62      7.84 o 
  -2  21   8       14.45       31.02      9.86 o 
  -1  21   8        0.08      -10.80      7.89 o 
   0  21   8       31.33       38.29     15.27 o 
   1  21   8        0.00       -1.85      8.34 o 
   2  21   8       26.46       12.75     10.46 o 
  -4  22   8        0.71       -0.35      8.02 o 
  -3  22   8      108.15      118.19     13.99 o 
  -2  22   8        9.49        9.36      9.82 o 
  -1  22   8       24.15       20.73     12.90 o 
   0  22   8       39.88       38.81     11.51 o 
   1  22   8        1.50        4.60      7.37 o 
  -8   1   9       96.10      110.01     17.08 o 
  -7   1   9       66.72       61.05      6.90 o 
  -6   1   9       32.51       14.94      5.65 o 
  -5   1   9        0.56        0.60      5.16 o 
  -4   1   9       16.42       10.37      6.15 o 
  -3   1   9      139.96      129.36     11.09 o 
  -2   1   9       11.30        2.51      6.97 o 
  -1   1   9       23.85       20.39      8.36 o 
   0   1   9      262.06      239.57     16.02 o 
   1   1   9       35.10       40.86      9.86 o 
   2   1   9        0.04       -0.35      8.87 o 
   3   1   9        1.05       -7.67      7.89 o 
   4   1   9        9.74       -0.90      8.61 o 
   5   1   9       44.12       38.58     10.59 o 
   6   1   9       22.13       21.47      9.60 o 
   7   1   9       10.69       15.86     12.20 o 
  -8   2   9       89.97      104.82      7.63 o 
  -7   2   9      139.16      144.98      9.37 o 
  -6   2   9       24.14       17.39      9.76 o 
  -5   2   9       14.05       10.61      5.65 o 
  -4   2   9      167.17      167.28     11.58 o 
  -3   2   9      813.22      808.76     24.18 o 
  -2   2   9        9.98       14.02      6.85 o 
  -1   2   9      145.90      130.05     11.83 o 
   0   2   9      108.98      118.13     12.56 o 
   1   2   9       98.96       90.51     12.32 o 
   2   2   9      358.41      357.43     26.16 o 
   3   2   9        2.33      -11.02      7.34 o 
   4   2   9       12.61        9.49     11.85 o 
   5   2   9        0.11      -10.11      7.89 o 
   6   2   9       18.12       19.99     11.50 o 
   7   2   9       12.66       18.80     10.10 o 
  -8   3   9        0.05       -1.39      6.27 o 
  -7   3   9        0.48        1.74      4.93 o 
  -6   3   9       14.96       10.46      5.42 o 
  -5   3   9      244.56      248.97     12.57 o 
  -4   3   9       14.13        9.87      6.15 o 
  -3   3   9      131.34      108.52     10.59 o 
  -2   3   9      416.05      429.11     24.42 o 
  -1   3   9        5.49       -8.02      6.41 o 
   0   3   9       13.15        9.44     10.46 o 
   1   3   9      283.46      296.69     17.50 o 
   2   3   9      674.89      641.89     25.42 o 
   3   3   9       84.15       75.68     15.69 o 
   4   3   9        3.94       -4.69      8.21 o 
   5   3   9        2.61        0.00      8.38 o 
   6   3   9       19.01       19.52     10.35 o 
   7   3   9       22.91       36.17     10.59 o 
  -8   4   9        2.22       -3.14      4.44 o 
  -7   4   9       12.70       16.66      5.16 o 
  -6   4   9       52.46       52.74      6.90 o 
  -5   4   9       84.25       94.90      9.41 o 
  -4   4   9       40.25       36.68     12.90 o 
  -3   4   9        5.79        5.04     11.50 o 
  -2   4   9       58.29       62.56      9.76 o 
  -1   4   9       36.54       40.49     11.15 o 
   0   4   9       19.66        8.26      8.12 o 
   1   4   9      727.21      746.13     26.64 o 
   2   4   9      737.29      721.78     27.14 o 
   3   4   9        7.04       -4.82      8.12 o 
   4   4   9        5.58       -2.20      8.12 o 
   5   4   9       81.74       77.50     12.56 o 
   6   4   9       28.57       46.59     11.80 o 
   7   4   9        0.03        8.85     11.15 o 
  -9   5   9        0.02       -0.70      6.27 o 
  -8   5   9      115.87      113.30      8.38 o 
  -7   5   9        0.93        5.09      4.88 o 
  -6   5   9       73.49       69.11      7.63 o 
  -5   5   9        0.38        0.70      5.91 o 
  -4   5   9       37.70       44.92      7.63 o 
  -3   5   9      215.98      230.41     14.05 o 
  -2   5   9        2.80       10.26      7.13 o 
  -1   5   9       46.30       41.05     19.17 o 
   0   5   9       29.05       35.20      8.87 o 
   1   5   9      608.62      550.53     23.18 o 
   2   5   9      247.27      272.19     18.72 o 
   3   5   9        5.74        6.62      8.38 o 
   4   5   9        0.34       -1.11     12.20 o 
   5   5   9        0.04       -4.53      8.38 o 
   6   5   9        0.25        7.55      9.82 o 
   7   5   9        4.60       16.38     10.35 o 
  -9   6   9       79.17       96.20     11.15 o 
  -8   6   9        1.25        8.71      4.93 o 
  -7   6   9       63.96       63.56      7.39 o 
  -6   6   9       92.05       90.23      8.62 o 
  -5   6   9      106.57      106.67      9.60 o 
  -4   6   9       82.77       81.37     11.85 o 
  -3   6   9        0.07        2.44      6.62 o 
  -2   6   9       17.57       18.12      7.39 o 
  -1   6   9       78.94       81.46     10.32 o 
   0   6   9      127.57      103.74     11.80 o 
   1   6   9       10.15        5.01      8.83 o 
   2   6   9        9.67        2.15     11.50 o 
   3   6   9      139.37      107.44     13.55 o 
   4   6   9       19.54        8.71      8.87 o 
   5   6   9       60.42       68.09     12.29 o 
   6   6   9       37.04       41.19     11.30 o 
   7   6   9        6.74       21.98     10.59 o 
  -9   7   9        3.96        3.49      6.97 o 
  -8   7   9      192.51      181.71     10.81 o 
  -7   7   9       21.43       31.77      6.97 o 
  -6   7   9        0.19        4.05      5.16 o 
  -5   7   9       16.70       21.84      8.71 o 
  -4   7   9       29.04       19.52      6.90 o 
  -3   7   9       29.07       22.68     15.68 o 
  -2   7   9       60.53       47.07      8.34 o 
  -1   7   9       80.96       95.09     11.85 o 
   0   7   9      254.82      231.84     16.51 o 
   1   7   9       58.44       72.60     12.55 o 
   2   7   9      180.21      131.79     14.30 o 
   3   7   9      173.56      204.81     36.96 o 
   4   7   9       10.67       23.00      9.86 o 
   5   7   9        0.13       -3.14      8.87 o 
   6   7   9        0.39        1.74      9.36 o 
  -9   8   9        0.83        5.39      5.58 o 
  -8   8   9      102.21      123.00      9.60 o 
  -7   8   9       28.66       36.81      8.71 o 
  -6   8   9       10.13       12.33      6.97 o 
  -5   8   9       10.08        9.48      6.15 o 
  -4   8   9        0.04       -4.55      5.65 o 
  -3   8   9      202.99      214.20     19.87 o 
  -2   8   9       51.60       37.92      8.71 o 
  -1   8   9       35.03       48.25      9.60 o 
   0   8   9      711.66      743.89     26.16 o 
   1   8   9       20.57       17.93      9.60 o 
   2   8   9       34.13       23.35      9.37 o 
   3   8   9       12.66       23.40      9.82 o 
   4   8   9       50.41       49.42     18.12 o 
   5   8   9        5.48        4.77      9.21 o 
   6   8   9        5.60        4.73      9.33 o 
  -9   9   9        8.23       -1.05      6.62 o 
  -8   9   9        1.99       -2.39      6.27 o 
  -7   9   9        0.62        5.32     10.46 o 
  -6   9   9        0.65        3.66      6.27 o 
  -5   9   9      116.66      145.02     11.58 o 
  -4   9   9        5.60        2.09      6.41 o 
  -3   9   9        6.26        9.54      7.13 o 
  -2   9   9      208.10      191.86     14.30 o 
  -1   9   9      222.88      195.75     15.03 o 
   0   9   9        9.00       12.83      8.61 o 
   1   9   9      103.61      113.52     13.28 o 
   2   9   9       57.56       60.19     12.55 o 
   3   9   9      192.41      206.66     25.10 o 
   4   9   9        1.37       15.53      9.82 o 
   5   9   9        0.09        1.75      9.11 o 
   6   9   9        0.87        4.72     11.15 o 
  -9  10   9       15.95       28.37     10.11 o 
  -8  10   9        3.15       -7.74      5.16 o 
  -7  10   9        5.52        2.79      5.65 o 
  -6  10   9       56.86       54.08     18.12 o 
  -5  10   9       72.70       58.96      9.76 o 
  -4  10   9      119.03      140.42     12.07 o 
  -3  10   9        4.19       -8.11      6.15 o 
  -2  10   9       37.41       38.35      8.83 o 
  -1  10   9      253.05      282.04     29.29 o 
   0  10   9      170.47      165.60     26.15 o 
   1  10   9      122.53       94.54     12.56 o 
   2  10   9       35.31       26.49      9.86 o 
   3  10   9      344.30      384.44     40.11 o 
   4  10   9        8.96       25.25     10.10 o 
   5  10   9        1.83        3.26     11.50 o 
   6  10   9        4.88        1.05      9.86 o 
  -9  11   9       54.23       52.94      7.63 o 
  -8  11   9       13.50       13.24      6.41 o 
  -7  11   9       12.86        6.27      5.91 o 
  -6  11   9       25.77       25.79      7.39 o 
  -5  11   9       25.57       28.99     11.85 o 
  -4  11   9        0.85       -4.35      6.15 o 
  -3  11   9        6.92        0.70      6.90 o 
  -2  11   9      132.29      122.80     21.61 o 
  -1  11   9      126.62       78.45     11.58 o 
   0  11   9       88.89       97.60     12.32 o 
   1  11   9      121.36      113.14     13.28 o 
   2  11   9        2.72        6.25      8.61 o 
   3  11   9      144.97      138.05     15.28 o 
   4  11   9        1.32       -1.83     13.94 o 
   5  11   9       12.13       19.86     10.52 o 
   6  11   9        4.44        3.50     10.59 o 
  -9  12   9       51.37       33.88      7.13 o 
  -8  12   9       19.62       23.59     10.11 o 
  -7  12   9        2.00        4.88      5.91 o 
  -6  12   9       93.91       99.13     10.32 o 
  -5  12   9        0.01        7.95      6.64 o 
  -4  12   9        0.02        1.05      6.41 o 
  -3  12   9        0.08       -2.25      6.64 o 
  -2  12   9        5.19       13.90     18.12 o 
  -1  12   9        5.76       11.63      8.61 o 
   0  12   9      227.97      194.94     16.18 o 
   1  12   9       14.18        0.57      8.34 o 
   2  12   9        0.18        3.64     14.29 o 
   3  12   9       21.93       47.34     11.58 o 
   4  12   9        0.10        8.67      9.60 o 
   5  12   9        7.82       22.65     10.84 o 
  -8  13   9        0.29       -6.42     11.85 o 
  -7  13   9       12.42        4.65      6.64 o 
  -6  13   9        5.62       14.81      7.13 o 
  -5  13   9        3.47        3.14      6.41 o 
  -4  13   9        1.03       -6.62      6.41 o 
  -3  13   9      111.16       92.60     11.58 o 
  -2  13   9       70.03       97.46     12.32 o 
  -1  13   9      305.71      285.12     29.64 o 
   0  13   9       19.01        8.08      8.34 o 
   1  13   9        0.44       -7.67      7.34 o 
   2  13   9        1.46       -9.40      8.12 o 
   3  13   9       24.94       27.95     14.64 o 
   4  13   9      199.79      178.71     17.73 o 
   5  13   9       13.36       12.21     10.38 o 
  -8  14   9        0.00       -5.27      5.65 o 
  -7  14   9        5.11       13.77      7.32 o 
  -6  14   9       33.12       48.35      8.38 o 
  -5  14   9        1.06       -0.70      6.90 o 
  -4  14   9       31.66       38.72     14.29 o 
  -3  14   9        1.85        6.27      6.90 o 
  -2  14   9       15.85       11.93     11.15 o 
  -1  14   9       93.95       87.11     12.56 o 
   0  14   9        6.78        1.79      8.61 o 
   1  14   9       26.35       14.43     11.15 o 
   2  14   9        0.44      -12.55      8.36 o 
   3  14   9        0.03       -1.38      9.11 o 
   4  14   9       23.79       43.91     12.32 o 
   5  14   9        6.93       -4.28     10.09 o 
  -8  15   9        3.47       -3.04      6.15 o 
  -7  15   9       36.89       38.99      8.34 o 
  -6  15   9       40.31       42.41      8.87 o 
  -5  15   9       13.13        8.32     13.94 o 
  -4  15   9        1.86        0.10      7.13 o 
  -3  15   9        3.77        2.21      7.13 o 
  -2  15   9        4.83        3.49      7.89 o 
  -1  15   9       58.08       70.59     11.80 o 
   0  15   9        7.08        4.88     13.24 o 
   1  15   9        0.51       -3.83      8.87 o 
   2  15   9        2.73       -3.31      8.83 o 
   3  15   9       10.10       11.19     10.10 o 
   4  15   9       80.21      102.11     15.26 o 
  -7  16   9        0.40       -4.63      6.15 o 
  -6  16   9       13.13        4.53      6.90 o 
  -5  16   9        8.39        6.75      7.13 o 
  -4  16   9        0.16       -1.72      9.41 o 
  -3  16   9       68.25       72.57     11.08 o 
  -2  16   9       74.94       62.03     10.84 o 
  -1  16   9      473.32      466.93     38.72 o 
   0  16   9       10.33       18.32      9.60 o 
   1  16   9        5.70       -5.32      8.12 o 
   2  16   9        3.70       10.72      9.53 o 
   3  16   9        7.52       -3.74     11.50 o 
   4  16   9        4.61       -6.99      9.82 o 
  -7  17   9       10.11       -1.99      6.64 o 
  -6  17   9       20.19        9.26     15.34 o 
  -5  17   9       46.78       48.64      9.41 o 
  -4  17   9        3.91        9.76      7.89 o 
  -3  17   9        7.60        8.10      7.84 o 
  -2  17   9        2.89       -1.00     16.03 o 
  -1  17   9       67.91       80.70     12.29 o 
   0  17   9       18.85       14.97      9.33 o 
   1  17   9        2.62       18.07     10.09 o 
   2  17   9        5.14       23.07     10.32 o 
   3  17   9        0.10        1.73     13.94 o 
  -6  18   9        0.88        3.14      7.39 o 
  -5  18   9       16.52        8.36      7.89 o 
  -4  18   9       16.98       17.02      8.12 o 
  -3  18   9       15.11       30.58      9.11 o 
  -2  18   9       17.62       15.34      8.87 o 
  -1  18   9        1.20       -0.84      8.61 o 
   0  18   9        3.43       -2.35      9.11 o 
   1  18   9        0.41      -10.28     22.30 o 
   2  18   9        8.24       -9.08      8.83 o 
  -5  19   9       20.72       20.49      8.12 o 
  -4  19   9        0.22       -7.62      9.76 o 
  -3  19   9       58.93       58.36     12.90 o 
  -2  19   9        0.14       -0.63      8.12 o 
  -1  19   9       12.39       14.57     22.31 o 
   0  19   9       29.06       31.94     10.59 o 
   1  19   9        6.67        2.50      9.60 o 
   2  19   9        8.18       18.49     15.33 o 
  -4  20   9        9.33       19.65      9.03 o 
  -3  20   9       62.45       79.29     12.29 o 
  -2  20   9       29.44       35.55     10.84 o 
  -1  20   9        2.32        3.74      9.60 o 
   0  20   9       52.50       57.19     12.56 o 
   1  20   9        0.09        5.89      9.71 o 
  -2  21   9       52.95       49.74     11.58 o 
  -8   0  10       13.25       11.15      7.67 o 
  -7   0  10       45.74       61.34     11.15 o 
  -6   0  10       14.12       27.88      9.76 o 
  -5   0  10      308.76      318.05     20.92 o 
  -4   0  10       42.64       49.49     12.55 o 
  -3   0  10       10.34       -2.79      9.06 o 
  -2   0  10       25.46       13.24     11.15 o 
  -1   0  10      149.60      181.28     20.92 o 
   0   0  10       97.83       87.84     17.43 o 
   1   0  10      146.95      171.52     21.61 o 
   2   0  10        8.57        0.70     11.85 o 
   3   0  10        5.86       25.79     13.24 o 
   4   0  10      150.75      195.22     25.10 o 
   5   0  10      110.32      135.95     23.01 o 
   6   0  10        9.79       13.94     15.33 o 
  -8   1  10       87.80       82.25     13.25 o 
  -7   1  10       39.20       35.56      6.90 o 
  -6   1  10        0.59        3.12      5.65 o 
  -5   1  10        9.03       21.89      6.64 o 
  -4   1  10       48.41       60.55     11.50 o 
  -3   1  10       11.01       17.08      7.39 o 
  -2   1  10        3.74       -1.84      6.85 o 
  -1   1  10       58.63       49.70      9.60 o 
   0   1  10       19.91       -4.62     14.64 o 
   1   1  10      124.82      108.16     13.94 o 
   2   1  10      186.82      180.98     16.25 o 
   3   1  10        5.49        7.51      8.83 o 
   4   1  10        0.00        8.28      8.61 o 
   5   1  10        9.02       35.52     11.30 o 
   6   1  10        1.50       -6.20      9.33 o 
  -8   2  10        0.03       -4.18      7.67 o 
  -7   2  10       14.12        9.76      5.91 o 
  -6   2  10       24.24       37.71      6.64 o 
  -5   2  10       72.91       47.77     12.90 o 
  -4   2  10       85.53       59.33      9.37 o 
  -3   2  10        0.21       -6.70     10.11 o 
  -2   2  10        2.46        2.39      6.85 o 
  -1   2  10       34.15       50.97      9.37 o 
   0   2  10       13.00       19.52      8.87 o 
   1   2  10      311.46      255.13     18.00 o 
   2   2  10        2.44       17.28      9.11 o 
   3   2  10        0.62        4.88      8.87 o 
   4   2  10       10.56        6.67      9.03 o 
   5   2  10       66.52       58.82     15.68 o 
   6   2  10        2.70        0.45      9.76 o 
  -8   3  10       84.73      100.22      8.62 o 
  -7   3  10       12.56        9.33      9.76 o 
  -6   3  10        1.12        0.46      5.16 o 
  -5   3  10        0.14        0.91      5.65 o 
  -4   3  10      208.32      215.01     14.05 o 
  -3   3  10      202.08      160.86     13.31 o 
  -2   3  10        0.46       -9.22      6.15 o 
  -1   3  10      134.14      144.07     25.45 o 
   0   3  10       12.92       33.46      9.36 o 
   1   3  10      272.79      230.52     17.50 o 
   2   3  10        5.62       -4.90      7.63 o 
   3   3  10        5.14        0.57      8.12 o 
   4   3  10        2.39        0.66      8.34 o 
   5   3  10        0.18       -0.89      9.11 o 
   6   3  10        0.62       11.94     13.24 o 
  -8   4  10       23.86       26.98      6.15 o 
  -7   4  10        0.03       -5.38     15.68 o 
  -6   4  10       88.80      112.68      9.86 o 
  -5   4  10        2.75       -3.09      5.65 o 
  -4   4  10      130.59      128.05     11.83 o 
  -3   4  10      113.19      113.27     18.82 o 
  -2   4  10       55.17       53.79      9.60 o 
  -1   4  10        2.43        1.84      7.67 o 
   0   4  10        1.89        4.88      7.89 o 
   1   4  10       33.81       23.74     17.08 o 
   2   4  10      105.96      115.74     14.27 o 
   3   4  10       11.33       10.26      8.83 o 
   4   4  10        0.04       -2.45     12.55 o 
   5   4  10        2.81       -8.65      8.34 o 
  -8   5  10        1.01        0.53      5.16 o 
  -7   5  10       49.68       39.50      7.13 o 
  -6   5  10        0.01        6.79      5.65 o 
  -5   5  10        0.74        4.43      6.15 o 
  -4   5  10      265.04      276.36     15.26 o 
  -3   5  10        0.60        3.14      6.90 o 
  -2   5  10       10.45        3.14      7.39 o 
  -1   5  10        1.22       -1.35      9.41 o 
   0   5  10      131.08      119.51     23.71 o 
   1   5  10        6.07        0.17      8.12 o 
   2   5  10       75.58       53.64     12.20 o 
   3   5  10        7.92        8.59      9.11 o 
   4   5  10        0.56      -11.49      8.61 o 
   5   5  10        5.96        7.28      9.82 o 
  -8   6  10       53.29       56.18      9.76 o 
  -7   6  10      151.30      174.70     12.55 o 
  -6   6  10        6.25       23.90      6.97 o 
  -5   6  10       62.11       70.86     12.20 o 
  -4   6  10        2.64        4.91      8.71 o 
  -3   6  10      190.08      195.04     14.30 o 
  -2   6  10       69.54       66.23     10.32 o 
  -1   6  10       45.75       27.53      9.11 o 
   0   6  10       54.50       43.63     12.90 o 
   1   6  10        8.96        6.73      8.61 o 
   2   6  10       40.06       39.39     10.35 o 
   3   6  10        2.43        2.94      9.76 o 
   4   6  10       25.49       26.36     10.59 o 
   5   6  10        1.52        6.43      9.60 o 
  -8   7  10        1.28        3.83      5.91 o 
  -7   7  10      112.88      138.61     19.87 o 
  -6   7  10       35.74       43.50      7.89 o 
  -5   7  10        5.22       12.00      6.64 o 
  -4   7  10        7.67       -5.69      6.15 o 
  -3   7  10        0.60        1.86      6.64 o 
  -2   7  10      299.82      274.80     16.52 o 
  -1   7  10        7.32        6.62      7.39 o 
   0   7  10       22.84       35.26      9.60 o 
   1   7  10        4.41       -2.91      8.03 o 
   2   7  10       12.69        2.17      8.34 o 
   3   7  10        3.64       11.56     16.03 o 
   4   7  10       22.40       48.68     11.80 o 
   5   7  10       34.36       37.39     12.55 o 
  -9   8  10        0.66       -8.36      6.97 o 
  -8   8  10       17.32       14.63     12.90 o 
  -7   8  10        3.75       16.81      7.32 o 
  -6   8  10        1.55       16.03      6.64 o 
  -5   8  10       11.80       21.61      6.90 o 
  -4   8  10        9.28       10.86     12.90 o 
  -3   8  10        2.84        1.73     13.59 o 
  -2   8  10      250.49      245.15     22.66 o 
  -1   8  10        5.11        3.01      7.63 o 
   0   8  10       38.26       19.65     21.96 o 
   1   8  10        2.54       -3.83      8.38 o 
   2   8  10       27.40       32.26     10.32 o 
   3   8  10       43.95       27.63     13.59 o 
   4   8  10        8.39        1.61      9.53 o 
   5   8  10        0.61        7.28     10.59 o 
  -9   9  10       11.87       13.24      9.06 o 
  -8   9  10       37.48       40.59      7.63 o 
  -7   9  10       45.28       60.76      8.62 o 
  -6   9  10      124.33      132.55     11.58 o 
  -5   9  10        0.96        0.16      6.97 o 
  -4   9  10        0.26       -0.90     12.55 o 
  -3   9  10      151.19      132.49     12.82 o 
  -2   9  10       11.95       21.19      8.61 o 
  -1   9  10       12.21        8.77     16.73 o 
   0   9  10       41.52       43.49     10.02 o 
   1   9  10       12.36        7.61      9.11 o 
   2   9  10       88.41       75.80     12.56 o 
   3   9  10       48.72       58.31     12.29 o 
   4   9  10       13.78      -10.67      8.61 o 
   5   9  10       57.38       43.94     12.29 o 
  -8  10  10       10.15       10.46      6.41 o 
  -7  10  10       84.62      111.45     10.81 o 
  -6  10  10        0.03       -3.12      6.15 o 
  -5  10  10       82.15       89.57     10.59 o 
  -4  10  10       29.77       33.49      8.38 o 
  -3  10  10        7.12       22.88      8.34 o 
  -2  10  10        9.78       11.85      8.38 o 
  -1  10  10        0.42        4.88      7.89 o 
   0  10  10      281.15      315.52     19.36 o 
   1  10  10       16.21       12.69     10.46 o 
   2  10  10       19.02       22.25      9.60 o 
   3  10  10        0.00       12.29      9.33 o 
   4  10  10        0.10        4.22      9.60 o 
  -8  11  10       16.73       23.10      7.32 o 
  -7  11  10      122.86      130.38     11.58 o 
  -6  11  10       27.54       42.00      8.62 o 
  -5  11  10       53.55       62.20     25.79 o 
  -4  11  10        2.67        1.89     13.59 o 
  -3  11  10       21.45        3.69     16.03 o 
  -2  11  10      346.94      387.72     19.73 o 
  -1  11  10       23.57       27.61      9.60 o 
   0  11  10        8.65       15.68      9.36 o 
   1  11  10        4.29        2.01      8.34 o 
   2  11  10       95.41      113.40     14.54 o 
   3  11  10        7.20       24.74     11.34 o 
   4  11  10       28.74       48.97     12.90 o 
  -8  12  10        0.65       -8.13      5.42 o 
  -7  12  10       54.70       65.69     10.11 o 
  -6  12  10       36.53       37.81      8.62 o 
  -5  12  10        6.87       19.65      9.06 o 
  -4  12  10       87.41      114.20     12.07 o 
  -3  12  10       13.93       24.02      8.61 o 
  -2  12  10       22.19       35.95      9.82 o 
  -1  12  10       44.18       37.01     10.02 o 
   0  12  10       11.65       13.15      9.60 o 
   1  12  10       63.12       71.84     20.91 o 
   2  12  10        0.22       -1.74      8.87 o 
   3  12  10        5.68       10.44     10.09 o 
   4  12  10        3.13        9.06     10.35 o 
  -7  13  10       24.05       30.21      8.12 o 
  -6  13  10       27.87       34.55      8.62 o 
  -5  13  10        6.21        7.67      7.39 o 
  -4  13  10        3.66       14.77      9.06 o 
  -3  13  10        0.06       -3.00      7.13 o 
  -2  13  10       43.35       30.26     10.02 o 
  -1  13  10        0.13      -11.44      7.63 o 
   0  13  10       11.12       15.53      9.60 o 
   1  13  10        7.38        7.10      9.11 o 
   2  13  10        0.04        1.39     12.89 o 
   3  13  10        3.98      -11.21      9.11 o 
  -7  14  10       56.81       66.29      9.86 o 
  -6  14  10        5.59        9.81      8.71 o 
  -5  14  10        1.29       -3.36      6.85 o 
  -4  14  10        0.95       11.49      8.12 o 
  -3  14  10        3.76        5.23      7.89 o 
  -2  14  10        9.43        2.79      8.38 o 
  -1  14  10      168.67      181.58     17.23 o 
   0  14  10        1.70        0.92     10.11 o 
   1  14  10        0.92        4.29      9.53 o 
   2  14  10        0.00        9.66     10.09 o 
   3  14  10        2.66       -5.44     12.55 o 
  -6  15  10       15.17       20.74      8.12 o 
  -5  15  10        2.36       -0.88      7.34 o 
  -4  15  10        7.16       -2.32      8.02 o 
  -3  15  10        3.38        9.53      8.12 o 
  -2  15  10       32.73       30.91     10.02 o 
  -1  15  10      128.69      106.37     13.99 o 
   0  15  10        0.87       -3.93     14.29 o 
   1  15  10        3.87        4.56      9.60 o 
   2  15  10       15.56       -6.41      8.61 o 
  -6  16  10        1.17        4.14      7.63 o 
  -5  16  10        0.11        8.88      7.63 o 
  -4  16  10        1.70        0.35      7.39 o 
  -3  16  10        0.42       -0.93      8.12 o 
  -2  16  10       16.30       15.34     13.24 o 
  -1  16  10        6.87       11.19      9.33 o 
   0  16  10        0.61       11.20     12.20 o 
   1  16  10        0.14       -4.77      9.33 o 
   2  16  10        0.51       13.44     10.59 o 
  -5  17  10        8.78       27.57      8.83 o 
  -4  17  10        1.08        3.40     12.55 o 
  -3  17  10        1.08       -2.56      8.12 o 
  -2  17  10        3.62        5.03      9.76 o 
  -1  17  10       47.24       38.29     10.81 o 
   0  17  10       11.21       15.68     10.35 o 
   1  17  10        3.50        3.75     19.17 o 
  -4  18  10        2.07       -3.89      7.63 o 
  -3  18  10        0.22       10.22      8.61 o 
  -2  18  10       10.28       11.85      8.87 o 
  -1  18  10       26.44       34.16     11.34 o 
   0  18  10        1.77       -0.48      9.53 o 
  -8   1  11       44.39       47.75      7.89 o 
  -7   1  11       13.41        7.61      6.15 o 
  -6   1  11       10.32       13.71      6.64 o 
  -5   1  11        3.46        5.92      6.41 o 
  -4   1  11      123.42      131.92     12.56 o 
  -3   1  11       99.36       70.24     11.50 o 
  -2   1  11        1.19       -3.83     13.59 o 
  -1   1  11        2.53        7.22      8.71 o 
   0   1  11        9.63        9.66      8.53 o 
   1   1  11        1.45        4.88      8.87 o 
   2   1  11        3.94        3.52      9.11 o 
   3   1  11        1.03       12.85     10.09 o 
   4   1  11        6.01        8.07     10.32 o 
  -8   2  11        0.00        9.17      6.15 o 
  -7   2  11        0.09        2.82      7.32 o 
  -6   2  11       24.77       12.55      6.41 o 
  -5   2  11       35.27       35.74      7.89 o 
  -4   2  11        7.19        3.34     11.50 o 
  -3   2  11      293.71      281.37     16.52 o 
  -2   2  11       12.41        2.65     12.55 o 
  -1   2  11        3.83        1.91      7.63 o 
   0   2  11      202.43      218.78     17.24 o 
   1   2  11        7.71        5.92      8.87 o 
   2   2  11       18.92       26.79     10.11 o 
   3   2  11        0.41        1.03      9.33 o 
   4   2  11        6.17        1.82      9.53 o 
  -8   3  11        3.14        3.82      5.65 o 
  -7   3  11        6.15        6.62      6.41 o 
  -6   3  11        1.98       -7.67      5.91 o 
  -5   3  11       27.33       12.55     10.46 o 
  -4   3  11       32.05       19.52      7.89 o 
  -3   3  11      125.93      114.78     22.31 o 
  -2   3  11        1.61       -0.70      6.85 o 
  -1   3  11       26.01       23.00      8.87 o 
   0   3  11        5.75        5.86     12.90 o 
   1   3  11       20.40       20.91     13.94 o 
   2   3  11        6.77       12.80      9.33 o 
   3   3  11        0.00       -5.15      8.83 o 
   4   3  11       48.75       56.62     15.68 o 
  -8   4  11       92.21      114.66     10.10 o 
  -7   4  11        0.02       -7.82      5.65 o 
  -6   4  11       38.74       46.25      8.62 o 
  -5   4  11       25.22       32.87      8.34 o 
  -4   4  11       57.49       45.84      9.37 o 
  -3   4  11       35.72       32.40     13.94 o 
  -2   4  11        3.09       13.59      7.89 o 
  -1   4  11       32.06       24.43      9.60 o 
   0   4  11       23.02       14.56      9.11 o 
   1   4  11       54.52       55.02     11.58 o 
   2   4  11        3.77        1.49      8.53 o 
   3   4  11        0.08      -11.50      8.38 o 
   4   4  11       11.08        2.68      9.60 o 
  -8   5  11        8.27       18.47      6.41 o 
  -7   5  11       22.84       28.22     17.08 o 
  -6   5  11       34.38       30.43     10.80 o 
  -5   5  11        9.83        2.35      6.64 o 
  -4   5  11       33.69       53.86      9.60 o 
  -3   5  11       17.51        4.99      7.63 o 
  -2   5  11        8.21        9.93      8.36 o 
  -1   5  11       70.28       77.05     11.80 o 
   0   5  11       40.55       32.08      9.82 o 
   1   5  11       48.79       33.69     10.32 o 
   2   5  11        1.21        9.88      9.60 o 
   3   5  11       33.05       46.42     12.07 o 
   4   5  11       52.52       58.27     13.06 o 
  -8   6  11       47.02       62.02      8.38 o 
  -7   6  11       11.10       15.28      6.64 o 
  -6   6  11        3.27        1.20      6.15 o 
  -5   6  11       18.00       26.84      7.89 o 
  -4   6  11      145.14      161.93     13.78 o 
  -3   6  11       39.60       30.18     13.59 o 
  -2   6  11        4.29       -0.36      7.13 o 
  -1   6  11       20.74       26.54     10.80 o 
   0   6  11        1.27        0.15      7.84 o 
   1   6  11      112.73       98.81     13.55 o 
   2   6  11        2.49       -0.74      8.61 o 
   3   6  11        3.10        5.97     10.02 o 
   4   6  11        0.00       13.34     11.15 o 
  -8   7  11       31.36       47.95      7.89 o 
  -7   7  11       13.22       31.37      7.89 o 
  -6   7  11       12.29       10.16      6.85 o 
  -5   7  11       19.03       24.44      8.34 o 
  -4   7  11        0.01       -6.30      6.64 o 
  -3   7  11      105.82      115.47     12.82 o 
  -2   7  11        2.21       -2.09      7.63 o 
  -1   7  11       16.44       17.56      8.83 o 
   0   7  11       73.93       61.68     12.55 o 
   1   7  11        0.01       10.88      9.60 o 
   2   7  11        3.05        5.15      9.60 o 
   3   7  11       23.41        3.54     12.90 o 
  -7   8  11        3.76        8.02      6.90 o 
  -6   8  11        1.40       -1.74      6.41 o 
  -5   8  11        7.56        2.44      6.90 o 
  -4   8  11        8.15       20.43      8.12 o 
  -3   8  11        1.30       12.67      9.76 o 
  -2   8  11       56.87       60.02     11.08 o 
  -1   8  11       15.39       12.81      9.11 o 
   0   8  11        0.21        1.08      8.12 o 
   1   8  11        0.43        1.28      9.11 o 
   2   8  11        9.84       16.66      9.60 o 
   3   8  11        2.27       -4.66      9.33 o 
  -7   9  11       27.72       30.38      8.34 o 
  -6   9  11        7.82        6.68     12.90 o 
  -5   9  11      162.86      182.62     14.54 o 
  -4   9  11       45.71       33.64     12.90 o 
  -3   9  11       57.76       59.59     10.59 o 
  -2   9  11       63.91       68.92     18.82 o 
  -1   9  11        7.94       -4.95     11.50 o 
   0   9  11       24.42       15.02     11.85 o 
   1   9  11        8.43       24.62     10.10 o 
   2   9  11        7.18        8.71      9.86 o 
   3   9  11        2.99        5.23     10.35 o 
  -7  10  11        0.23       12.55      7.39 o 
  -6  10  11        8.66       18.91     16.03 o 
  -5  10  11       25.84       33.50      8.87 o 
  -4  10  11        1.20        7.90      7.34 o 
  -3  10  11        0.00        1.05      7.39 o 
  -2  10  11       10.35       19.92      8.61 o 
  -1  10  11        6.95       11.42      8.83 o 
   0  10  11        0.48       -6.62      8.21 o 
   1  10  11        3.22       -2.09      9.36 o 
   2  10  11        4.22       -1.17      9.33 o 
   3  10  11        4.05       23.62     11.08 o 
  -7  11  11        2.35       -7.02      6.64 o 
  -6  11  11       13.07        5.58     10.46 o 
  -5  11  11       10.00       25.31      8.61 o 
  -4  11  11       32.09       16.10     14.64 o 
  -3  11  11        1.29       -2.32     17.43 o 
  -2  11  11        0.48        3.36      8.34 o 
  -1  11  11        0.38        2.79      8.38 o 
   0  11  11        3.59        1.77      9.11 o 
   1  11  11       18.37       33.58     11.58 o 
   2  11  11        0.01       16.47     10.59 o 
  -6  12  11        1.51       10.20     14.99 o 
  -5  12  11        2.65        4.53      7.89 o 
  -4  12  11        5.67        1.66      9.06 o 
  -3  12  11        0.39       -2.79      7.39 o 
  -2  12  11        0.63        3.49      8.38 o 
  -1  12  11       14.65       -0.19      9.76 o 
   0  12  11        0.09       -7.63     17.43 o 
   1  12  11        1.49       -6.54      9.11 o 
   2  12  11        0.50       -3.49      8.87 o 
  -5  13  11       25.50       26.54     12.20 o 
  -4  13  11        5.89       -6.60      7.34 o 
  -3  13  11        0.29       -7.98     10.46 o 
  -2  13  11        6.22       14.99      9.86 o 
  -1  13  11       11.10       17.32      9.60 o 
   0  13  11        0.49        5.42      9.60 o 
   1  13  11       17.94       10.01     12.55 o 
  -5  14  11        0.54        8.02      7.39 o 
  -4  14  11        2.71       24.09     16.73 o 
  -3  14  11        5.11       -0.63     14.64 o 
  -2  14  11        3.20       10.10      9.11 o 
  -1  14  11       20.14       19.58     13.24 o 
   0  14  11        4.79       12.90     10.84 o 
   1  14  11        0.22        6.48      9.82 o 
  -4  15  11        1.10        8.32     11.85 o 
  -3  15  11        4.10       -4.14     10.11 o 
  -2  15  11       11.79       -1.39      8.87 o 
  -1  15  11        4.06        6.57      9.82 o 
  -7   0  12       19.46       15.34      9.76 o 
  -6   0  12       16.24       25.79     10.46 o 
  -5   0  12        3.15        8.36      9.76 o 
  -4   0  12       33.80       27.88     12.55 o 
  -3   0  12       63.94       61.35     14.64 o 
  -2   0  12       11.60       13.94     11.15 o 
  -1   0  12       62.85       68.32     16.03 o 
   0   0  12      189.98      209.18     25.10 o 
   1   0  12        8.17       11.15     13.94 o 
   2   0  12       12.40        9.76     13.94 o 
  -7   1  12        1.49       15.33      6.90 o 
  -6   1  12        2.72       11.31      6.64 o 
  -5   1  12       13.41       48.31      9.11 o 
  -4   1  12        4.13       -1.27      7.13 o 
  -3   1  12        0.70       10.52      7.84 o 
  -2   1  12        1.09       -3.56      7.03 o 
  -1   1  12       13.71       23.37     12.90 o 
   0   1  12        1.74        7.65      8.83 o 
   1   1  12        0.53        3.84      9.11 o 
   2   1  12        5.33       -7.91      8.53 o 
  -7   2  12        0.01       18.52     11.85 o 
  -6   2  12        0.18       -0.35      6.41 o 
  -5   2  12        5.11        6.75     17.43 o 
  -4   2  12       21.88       18.25      9.76 o 
  -3   2  12        0.94        8.32      7.63 o 
  -2   2  12        1.46        1.74      7.39 o 
  -1   2  12       30.28       26.67      9.76 o 
   0   2  12       40.81       36.71     17.08 o 
   1   2  12       26.64       27.66     13.24 o 
   2   2  12        0.81       -5.92      8.87 o 
  -7   3  12        2.48        5.42      6.64 o 
  -6   3  12        7.49       17.08      7.39 o 
  -5   3  12        3.45        1.00      6.85 o 
  -4   3  12       46.63       46.55      9.60 o 
  -3   3  12        0.24       10.92      8.71 o 
  -2   3  12        0.75       -9.78      6.85 o 
  -1   3  12        3.63       12.72      8.12 o 
   0   3  12        0.47       11.15      8.87 o 
   1   3  12        5.18        1.39      9.36 o 
   2   3  12        1.51       -9.41      8.87 o 
  -7   4  12        0.07        2.25     11.50 o 
  -6   4  12       13.91       20.21     10.46 o 
  -5   4  12       41.03       23.00      8.38 o 
  -4   4  12        4.87       15.68      7.84 o 
  -3   4  12       10.65        9.24     12.55 o 
  -2   4  12        0.12       -7.28      7.13 o 
  -1   4  12       10.40        7.32      7.89 o 
   0   4  12        7.43       14.00     12.20 o 
   1   4  12        0.57      -12.92      8.61 o 
   2   4  12       10.93        2.81      9.82 o 
  -6   5  12        2.52        5.29     12.90 o 
  -5   5  12        3.37        8.00      7.63 o 
  -4   5  12        0.07        4.53      7.39 o 
  -3   5  12       34.03       49.98     10.10 o 
  -2   5  12        2.78       11.63      8.61 o 
  -1   5  12        0.16       11.17      8.83 o 
   0   5  12       14.35       19.17      9.36 o 
   1   5  12        0.31        3.14      8.87 o 
   2   5  12       11.77        3.14     10.35 o 
  -6   6  12        0.48        4.23      7.34 o 
  -5   6  12       34.74        5.10     15.68 o 
  -4   6  12       27.14       23.17     21.26 o 
  -3   6  12        1.67       11.43      8.12 o 
  -2   6  12       44.79       36.99      9.86 o 
  -1   6  12       13.64       16.97      9.11 o 
   0   6  12        3.69       14.82      9.33 o 
   1   6  12       27.57       31.37     11.34 o 
   2   6  12       15.07       -0.96      9.82 o 
  -6   7  12        2.53        8.83      7.34 o 
  -5   7  12        8.36        6.61     11.15 o 
  -4   7  12        2.15       10.87     10.80 o 
  -3   7  12       25.18       25.44      8.87 o 
  -2   7  12        0.03        9.43     11.50 o 
  -1   7  12       48.93       69.08     11.83 o 
   0   7  12        0.00        6.27      9.36 o 
   1   7  12       22.97       58.28     13.05 o 
  -5   8  12        1.12       -0.82      7.13 o 
  -4   8  12       13.40        6.80     13.94 o 
  -3   8  12        0.87        4.86     14.99 o 
  -2   8  12       28.09       20.56      9.37 o 
  -1   8  12       18.17       26.33     10.10 o 
   0   8  12        7.94       11.35      9.06 o 
   1   8  12        0.29        4.53      9.82 o 
  -5   9  12        2.34        5.58      7.89 o 
  -4   9  12       14.82       20.56      8.87 o 
  -3   9  12        0.24        3.88     10.46 o 
  -2   9  12       59.62       61.02     11.58 o 
  -1   9  12       25.72       33.23     13.24 o 
   0   9  12        0.02        0.41     16.38 o 
  -4  10  12        5.28       14.17      8.12 o 
  -3  10  12        1.18       -7.51      7.63 o 
  -2  10  12        6.87       26.42     14.64 o 
  -1  10  12        0.52        9.25      9.11 o 
   0  10  12        0.01        3.26      9.11 o 
  -3  11  12       10.54       15.35      9.11 o 
  -2  11  12       34.84       30.54     16.03 o 
  -1  11  12       14.94       30.04     10.52 o 
  -4   1  13        8.03       13.94     12.20 o 
  -3   1  13        1.08       -0.51      8.12 o 
  -2   1  13       13.55       11.50      8.87 o 
  -1   1  13       41.30       54.41     21.26 o 
  -3   2  13        4.61       -1.39     11.15 o 
  -2   2  13       11.85       16.99     17.43 o 
  -3   3  13        6.24        2.27      8.61 o 
  -2   3  13       45.50       58.21     11.34 o 
                                                 
